# Supplementary material for: Research on the coordinated development of provincial urbanization and carbon emission efficiency of construction industry in China
Source: Carbon Balance Manag. 2024 Apr 13;19:12. doi: 10.1186/s13021-024-00259-z (PMC11016211; doi:10.1186/s13021-024-00259-z)
Supplement: Supplementary file 1 — Additional file 1. Dataset 2.EXCEL is the data processing result of the article. [file 13021_2024_259_MOESM1_ESM.xlsx]

## Sheet: CE of Construction industry
Year	area	building materials preparation stage			Building demolition and construction stage	The late operation stage of existing buildings						Construction industry life cycle carbon emissions / million tons
		Carbon emissions per ton of building materials production	Building materials transport carbon emissions / ton	Total carbon emissions / ton	Construction and demolition of carbon emissions / tons	Carbon emissions of public buildings			Carbon emissions of residential buildings	Urban heating carbon emissions	Total carbon emissions / ton
						Wholesale trade industry carbon emissions / ton	Transportation industry carbon emissions / ton	Carbon emissions in other industries/ ton	Living carbon emissions / ton	Heating carbon emissions / ton
2010	Beijing	3.31091e+07	2.48318e+06	3.55922e+07	4.36649e+06	1.01337e+07	4875816	3.13438e+07	2.83453e+07	1.80724e+07	9.2771e+07	132.73
2010	Tianjin	1.57116e+07	1.17837e+06	1.68899e+07	4.23639e+06	5.74112e+06	1530408	7.91205e+06	1.21207e+07	9.29789e+06	3.66022e+07	57.7285
2010	Hebei	1.00367e+08	7.52755e+06	1.07895e+08	3.87044e+06	8.8498e+06	5707328	2.00831e+07	6.15771e+07	1.4965e+07	1.11182e+08	222.948
2010	Shanxi	3.8062e+07	2.85465e+06	4.09166e+07	4.06011e+06	8.09491e+06	4416984	1.07903e+07	3.62207e+07	1.1118e+07	7.06408e+07	115.618
2010	Inner Mongoria	1.27962e+07	959715	1.37559e+07	8.2932e+06	3.10177e+07	1787896	1.3365e+07	4.16404e+07	9.80325e+06	9.76143e+07	119.663
2010	Liaoning	5.42619e+07	4.06965e+06	5.83316e+07	5.01729e+06	8.43438e+06	3.65706e+06	1.46008e+07	3.21414e+07	2.88314e+07	8.76651e+07	151.014
2010	Jilin	1.26655e+07	949911	1.36154e+07	2.04846e+06	6.91546e+06	1.41406e+06	1.10998e+07	1.7901e+07	1.22705e+07	4.96008e+07	65.2646
2010	Heilongjiang	1.18759e+07	890695	1.27666e+07	882036	7.17111e+06	1.11263e+06	5.52594e+06	3.02863e+07	1.45126e+07	5.86086e+07	72.2572
2010	Shanghai	1.97369e+07	1.48027e+06	2.12171e+07	4.63183e+06	1.07882e+07	2.74449e+06	2.33943e+07	2.09819e+07	0	5.79088e+07	83.7578
2010	Jiangsu	1.46252e+08	1.09689e+07	1.57221e+08	4.1196e+06	9.74462e+06	2.49506e+06	1.91224e+07	4.08768e+07	0	7.22389e+07	233.579
2010	Zhejiang	1.90154e+08	1.42616e+07	2.04416e+08	8.00988e+06	1.08334e+07	2.17001e+06	1.45763e+07	3.25731e+07	0	6.01528e+07	272.579
2010	Anhui	3.71931e+07	2.78948e+06	3.99826e+07	2.80569e+06	3.87019e+06	1.17311e+06	6.24112e+06	2.29951e+07	953117	3.52326e+07	78.0209
2010	Fujian	5.3664e+07	4.0248e+06	5.76888e+07	3.47346e+06	5.80388e+06	1.40242e+06	9.41448e+06	2.43096e+07	0	4.09304e+07	102.093
2010	Jiangxi	1.7675e+07	1.32562e+06	1.90006e+07	972415	2.698e+06	1.19706e+06	4.5761e+06	1.55625e+07	0	2.40337e+07	44.0067
2010	Shandong	6.83188e+07	5.12391e+06	7.34427e+07	6.79991e+06	2.784e+07	4326960	3.10883e+07	6.12598e+07	2.11653e+07	1.4568e+08	225.923
2010	Henan	6.08517e+07	4.56388e+06	6.54156e+07	2.32537e+06	5.91307e+06	4.03016e+06	8.57294e+06	4.54499e+07	4.15403e+06	6.81201e+07	135.861
2010	Hubei	3.38437e+07	2.53828e+06	3.6382e+07	7.43692e+06	1.88289e+07	1.83976e+06	1.08625e+07	3.61026e+07	0	6.76338e+07	111.453
2010	Hunan	4.97469e+07	3.73102e+06	5.34779e+07	3.83775e+06	1.13368e+07	2870959	8.73982e+06	4.75386e+07	0	7.04862e+07	127.802
2010	Guangdong	5.14759e+07	3.8607e+06	5.53366e+07	6.12003e+06	2.59051e+07	4518180	3.10149e+07	5.77332e+07	0	1.19171e+08	180.628
2010	Guangxi	1.62144e+07	1.21608e+06	1.74305e+07	937391	4.07315e+06	965552	6.09371e+06	1.56149e+07	0	2.67473e+07	45.1152
2010	Hainan	1.9734e+06	148005	2.12141e+06	558585	1.28598e+06	153953	2.76393e+06	2.53653e+06	0	6.7404e+06	9.42039
2010	Chongqing	4.18861e+07	3.14146e+06	4.50276e+07	2.85427e+06	3.57394e+06	858133	6.51634e+06	1.6104e+07	0	2.70524e+07	74.9343
2010	Sichuan	9.65548e+07	7.24161e+06	1.03796e+08	5.67807e+06	1.05521e+07	2.31299e+06	1.09346e+07	4.5477e+07	0	6.92767e+07	178.751
2010	Guizhou	6.97544e+06	523158	7.4986e+06	2.04585e+06	1.26747e+07	1.90015e+06	1.568e+07	2.55863e+07	0	5.58411e+07	65.3855
2010	Yunnan	1.80302e+07	1.35227e+06	1.93825e+07	3.68773e+06	3.64596e+06	1.33537e+06	3.97878e+06	2.11214e+07	0	3.00815e+07	53.1517
2010	Shaanxi	3.13333e+07	2.35e+06	3.36833e+07	4.06473e+06	7.17725e+06	3.53566e+06	1.10964e+07	2.50299e+07	3.58368e+06	5.0423e+07	88.171
2010	Gansu	7.60435e+06	570326	8.17468e+06	2.04722e+06	2.11305e+06	2980868	3.34531e+06	1.66481e+07	4.07917e+06	2.91665e+07	39.3884
2010	Qinghai	4.78862e+06	359147	5.14777e+06	725498	969984	162959	2.87019e+06	4.85677e+06	80583.8	8.94048e+06	14.8137
2010	Ningxia	3.7599e+06	281992	4.04189e+06	1.12114e+06	1.01453e+06	588666	2.18009e+06	3.53669e+06	2.46831e+06	9.78829e+06	14.9513
2010	Xinjiang	8.56955e+06	642716	9.21227e+06	1.56027e+06	3.9644e+06	611554	5.03038e+06	1.13708e+07	7.4132e+06	2.83904e+07	39.1629
2011	Beijing	3.46232e+07	2.59674e+06	3.722e+07	4.21568e+06	1.09808e+07	5997728	3.30614e+07	2.93468e+07	1.96504e+07	9.9037e+07	140.473
2011	Tianjin	2.22187e+07	1.66641e+06	2.38851e+07	4.77592e+06	5.918e+06	1728848	8.40234e+06	1.23611e+07	1.05083e+07	3.89186e+07	67.5796
2011	Hebei	4.49478e+08	3.37109e+07	4.83189e+08	4.66453e+06	9.65803e+06	6.51367e+06	2.01125e+07	6.51336e+07	1.62674e+07	1.17685e+08	605.539
2011	Shanxi	2.56782e+07	1.92586e+06	2.7604e+07	4.44181e+06	8.76956e+06	4908728	1.15277e+07	3.98729e+07	1.27052e+07	7.77841e+07	109.83
2011	Inner Mongoria	1.38439e+07	1.03829e+06	1.48822e+07	5.89722e+06	3.0759e+07	1947616	1.34829e+07	4.8388e+07	1.15042e+07	1.06082e+08	126.861
2011	Liaoning	9.45693e+07	7.09269e+06	1.01662e+08	5.70735e+06	9.5883e+06	4.14024e+06	1.62577e+07	3.45695e+07	3.15609e+07	9.61167e+07	203.486
2011	Jilin	1.45857e+07	1.09393e+06	1.56797e+07	2.26715e+06	6.8738e+06	1.54483e+06	1.12664e+07	1.98514e+07	1.3467e+07	5.30035e+07	70.9503
2011	Heilongjiang	1.76978e+07	1.32734e+06	1.90251e+07	1.26111e+06	1.31344e+07	1.24008e+06	9.43002e+06	3.25449e+07	1.66117e+07	7.2961e+07	93.2473
2011	Shanghai	2.11476e+07	1.58607e+06	2.27337e+07	4.59225e+06	1.12295e+07	3.08725e+06	2.50636e+07	2.22489e+07	0	6.16292e+07	88.9551
2011	Jiangsu	6.04262e+08	4.53196e+07	6.49581e+08	4.62992e+06	1.1047e+07	3.2176e+06	2.2085e+07	4.32502e+07	0	7.95999e+07	733.811
2011	Zhejiang	2.36869e+08	1.77652e+07	2.54634e+08	8.70339e+06	1.2194e+07	2.55702e+06	1.63727e+07	3.5765e+07	0	6.68887e+07	330.226
2011	Anhui	4.0598e+07	3.04485e+06	4.36429e+07	3.35689e+06	5.14324e+06	1.44265e+06	6.86338e+06	2.31689e+07	1.10129e+06	3.77195e+07	84.7192
2011	Fujian	5.3089e+07	3.98168e+06	5.70707e+07	4.01386e+06	6.51491e+06	1.59552e+06	1.02728e+07	2.72333e+07	0	4.56166e+07	106.701
2011	Jiangxi	2.93936e+07	2.20452e+06	3.15981e+07	1.35349e+06	3.48219e+06	1.57655e+06	5.23762e+06	1.63147e+07	0	2.6611e+07	59.5627
2011	Shandong	6.762e+07	5.0715e+06	7.26915e+07	7.68565e+06	3.10784e+07	5596008	6.10232e+07	6.4906e+07	2.36454e+07	1.86249e+08	266.626
2011	Henan	6.21021e+07	4.65766e+06	6.67598e+07	3.28568e+06	8.38407e+06	4948686	1.19739e+07	5.80462e+07	4.57695e+06	8.79298e+07	157.975
2011	Hubei	7.45167e+07	5.58875e+06	8.01055e+07	8.34996e+06	2.371e+07	2.29587e+06	1.34815e+07	3.56853e+07	0	7.51727e+07	163.628
2011	Hunan	4.72873e+07	3.54655e+06	5.08339e+07	5.10424e+06	1.35564e+07	3.15129e+06	9.29032e+06	3.70985e+07	0	6.30966e+07	119.035
2011	Guangdong	7.70225e+07	5.77669e+06	8.27992e+07	6.3828e+06	2.81417e+07	5.46281e+06	3.42872e+07	6.78967e+07	0	1.35788e+08	224.97
2011	Guangxi	1.87327e+07	1.40495e+06	2.01377e+07	1.11668e+06	4.46108e+06	1.11365e+06	6.63615e+06	1.79633e+07	0	3.01742e+07	51.4285
2011	Hainan	3.38475e+06	253857	3.63861e+06	663122	1.39521e+06	230092	3.19989e+06	2.88642e+06	0	7.7116e+06	12.0133
2011	Chongqing	4.34734e+07	3.2605e+06	4.67339e+07	3.39147e+06	2.6766e+06	1.04833e+06	7.57881e+06	1.86289e+07	0	2.99326e+07	80.0579
2011	Sichuan	1.31022e+08	9.82668e+06	1.40849e+08	6.48521e+06	1.41573e+07	2.65823e+06	1.34817e+07	5.11503e+07	0	8.14476e+07	228.782
2011	Guizhou	1.09349e+07	820121	1.17551e+07	1.84806e+06	1.30725e+07	2.1704e+06	1.64869e+07	2.84169e+07	0	6.01466e+07	73.7498
2011	Yunnan	1.54961e+07	1.16221e+06	1.66583e+07	4.43361e+06	4.99243e+06	1.55208e+06	5.26336e+06	2.10884e+07	0	3.28963e+07	53.9882
2011	Shaanxi	5.38711e+07	4.04033e+06	5.79114e+07	4.13206e+06	7.86086e+06	3.97968e+06	1.19696e+07	2.71496e+07	3.89545e+06	5.48552e+07	116.899
2011	Gansu	1.73767e+07	1.30325e+06	1.86799e+07	2.32708e+06	2.34851e+06	2.91953e+06	4.02408e+06	1.7513e+07	4.70516e+06	3.15102e+07	52.5173
2011	Qinghai	2.47436e+06	185577	2.65993e+06	864484	996498	294791	3.04535e+06	5.35895e+06	104415	9.8e+06	13.3244
2011	Ningxia	5.24818e+06	393613	5.64179e+06	1.21437e+06	1.00555e+06	642681	2.21205e+06	3.42606e+06	2.64948e+06	9.93582e+06	16.792
2011	Xinjiang	3.2397e+07	2.42977e+06	3.48267e+07	1.95599e+06	4.21031e+06	704020	5.45671e+06	1.246e+07	8.14883e+06	3.09799e+07	67.7626
2012	Beijing	2.76859e+07	2.07644e+06	2.97623e+07	4.04239e+06	1.15636e+07	6689848	3.57014e+07	3.15197e+07	2.03316e+07	1.05806e+08	139.611
2012	Tianjin	2.20108e+07	1.65081e+06	2.36616e+07	5.0167e+06	6.20249e+06	2404512	9.34306e+06	1.40126e+07	1.1606e+07	4.35686e+07	72.247
2012	Hebei	4.37435e+08	3.28076e+07	4.70242e+08	4.97616e+06	1.12049e+07	6832144	2.16884e+07	6.95226e+07	1.72813e+07	1.26529e+08	601.748
2012	Shanxi	2.61201e+07	1.95901e+06	2.80791e+07	4.66758e+06	9.38009e+06	5025856	1.22682e+07	4.26485e+07	1.39488e+07	8.32714e+07	116.018
2012	Inner Mongoria	1.22997e+07	922476	1.32222e+07	6.08023e+06	3.34608e+07	1.89728e+06	1.44605e+07	4.96114e+07	1.2736e+07	1.12166e+08	131.468
2012	Liaoning	7.63996e+07	5.72997e+06	8.21296e+07	5.4637e+06	1.06631e+07	4327521	1.90798e+07	3.77041e+07	3.3699e+07	1.05474e+08	193.067
2012	Jilin	4.96596e+07	3.72447e+06	5.3384e+07	2.55665e+06	7.48477e+06	1.60357e+06	1.26614e+07	1.78098e+07	1.48155e+07	5.43751e+07	110.316
2012	Heilongjiang	1.51124e+07	1.13343e+06	1.62458e+07	1.41798e+06	1.6431e+07	1.30324e+06	1.07712e+07	3.42862e+07	1.86996e+07	8.14913e+07	99.1551
2012	Shanghai	1.99408e+07	1.49556e+06	2.14363e+07	4.75467e+06	1.18954e+07	3.11702e+06	2.72297e+07	2.42123e+07	0	6.64545e+07	92.6455
2012	Jiangsu	3.03942e+08	2.27957e+07	3.26738e+08	4.84189e+06	1.24722e+07	3.80093e+06	2.4236e+07	4.97663e+07	0	9.02755e+07	421.855
2012	Zhejiang	2.54511e+08	1.90883e+07	2.73599e+08	8.83605e+06	1.32232e+07	2.67208e+06	1.80868e+07	3.9384e+07	0	7.33661e+07	355.802
2012	Anhui	4.06745e+07	3.05059e+06	4.37251e+07	3.80081e+06	6.20738e+06	1589085	8.25248e+06	2.50076e+07	1.14741e+06	4.22039e+07	89.7298
2012	Fujian	6.78363e+07	5.08772e+06	7.2924e+07	3.71219e+06	6.89607e+06	1.65909e+06	1.06554e+07	2.89342e+07	0	4.81448e+07	124.781
2012	Jiangxi	2.94071e+07	2.20553e+06	3.16126e+07	1.40586e+06	4.18672e+06	1.68652e+06	5.96675e+06	1.85714e+07	0	3.04114e+07	63.4299
2012	Shandong	1.75859e+08	1.31894e+07	1.89048e+08	7.10851e+06	3.49947e+07	6382992	3.96364e+07	6.94252e+07	2.60833e+07	1.76523e+08	372.679
2012	Henan	7.70716e+07	5.78037e+06	8.28519e+07	3.36647e+06	1.00729e+07	4.98745e+06	1.45414e+07	6.67479e+07	5.0316e+06	1.01381e+08	187.6
2012	Hubei	1.44817e+08	1.08613e+07	1.55678e+08	8.01088e+06	2.30145e+07	2.65282e+06	1.54866e+07	3.91569e+07	0	8.03108e+07	244
2012	Hunan	5.41244e+07	4.05933e+06	5.81837e+07	5.63716e+06	1.51496e+07	3.24414e+06	1.06033e+07	4.03979e+07	0	6.93949e+07	133.216
2012	Guangdong	3.42262e+07	2.56696e+06	3.67932e+07	6.58897e+06	3.01637e+07	5.69876e+06	3.77757e+07	7.37725e+07	0	1.47411e+08	190.793
2012	Guangxi	3.40655e+07	2.55491e+06	3.66204e+07	1.143e+06	4.87647e+06	1.20066e+06	7.36242e+06	1.95089e+07	0	3.29485e+07	70.7119
2012	Hainan	3.84706e+06	288529	4.13559e+06	769848	1.62759e+06	283641	3.68897e+06	3.52826e+06	0	9.12847e+06	14.0339
2012	Chongqing	4.12945e+07	3.09709e+06	4.43916e+07	3.4773e+06	4.71173e+06	1203369	8.26382e+06	2.12371e+07	0	3.5416e+07	83.2849
2012	Sichuan	1.82417e+08	1.36813e+07	1.96099e+08	5.85668e+06	1.42419e+07	2.90972e+06	1.42711e+07	5.28663e+07	0	8.4289e+07	286.244
2012	Guizhou	1.49157e+07	1.11868e+06	1.60344e+07	2.14105e+06	1.72886e+07	2.19717e+06	1.49917e+07	3.44958e+07	0	6.89732e+07	87.1486
2012	Yunnan	1.9456e+07	1.4592e+06	2.09152e+07	4.45008e+06	6.0964e+06	1.6826e+06	6.65176e+06	2.38446e+07	0	3.82754e+07	63.6406
2012	Shaanxi	3.60062e+07	2.70047e+06	3.87067e+07	4.5148e+06	8.51797e+06	4346794	1.28607e+07	2.89676e+07	4.76144e+06	5.94545e+07	102.676
2012	Gansu	1.27286e+07	954645	1.36832e+07	2.53665e+06	2.57293e+06	3.0477e+06	4.11413e+06	1.81895e+07	5.00729e+06	3.29316e+07	49.1515
2012	Qinghai	2.7153e+06	203647	2.91895e+06	931838	1.04808e+06	489792	2.99406e+06	5.15349e+06	117684	9.80311e+06	13.6539
2012	Ningxia	5.04522e+06	378392	5.42362e+06	1.3146e+06	1.03247e+06	694864	2.29089e+06	3.58415e+06	2.85247e+06	1.04548e+07	17.1931
2012	Xinjiang	1.54285e+07	1.15714e+06	1.65856e+07	2.42977e+06	4.39517e+06	931064	5.89913e+06	1.31824e+07	8.45067e+06	3.28585e+07	51.8738
2013	Beijing	3.17694e+07	2.3827e+06	3.41521e+07	3.48592e+06	1.13817e+07	4321152	3.66606e+07	3.23911e+07	2.11193e+07	1.05874e+08	143.512
2013	Tianjin	3.08816e+07	2.31612e+06	3.31978e+07	5.13056e+06	5.53168e+06	2204136	1.00696e+07	1.35914e+07	1.27266e+07	4.41234e+07	82.4518
2013	Hebei	1.66142e+08	1.24606e+07	1.78602e+08	4.7954e+06	1.4351e+07	7849512	2.16056e+07	7.79045e+07	1.94282e+07	1.41139e+08	324.536
2013	Shanxi	2.69628e+07	2.02221e+06	2.8985e+07	4.86472e+06	8.88539e+06	5399504	1.24659e+07	3.93301e+07	1.54073e+07	8.14882e+07	115.338
2013	Inner Mongoria	1.12867e+07	846500	1.21332e+07	6.28984e+06	2.6229e+07	2151864	2.46967e+07	2.11271e+07	1.50955e+07	8.93002e+07	107.723
2013	Liaoning	1.35581e+08	1.01686e+07	1.4575e+08	5.7194e+06	1.12151e+07	4.77523e+06	2.00841e+07	3.68132e+07	3.56335e+07	1.08521e+08	259.99
2013	Jilin	6.22819e+07	4.67114e+06	6.6953e+07	3.56999e+06	8.43395e+06	1.93159e+06	1.35237e+07	1.86276e+07	1.65668e+07	5.90835e+07	129.607
2013	Heilongjiang	1.582e+07	1.1865e+06	1.70065e+07	1.54088e+06	1.97481e+07	1.48831e+06	1.43638e+07	3.07115e+07	2.08148e+07	8.71265e+07	105.674
2013	Shanghai	2.01448e+07	1.51086e+06	2.16557e+07	4.7904e+06	1.17606e+07	3.24576e+06	2.89444e+07	2.64125e+07	0	7.03633e+07	96.8094
2013	Jiangsu	2.03417e+08	1.52563e+07	2.18673e+08	5.61579e+06	1.35834e+07	4.20484e+06	2.73315e+07	5.57263e+07	0	1.00846e+08	325.135
2013	Zhejiang	2.86559e+08	2.14919e+07	3.08051e+08	9.96397e+06	1.4762e+07	3.26024e+06	2.00697e+07	4.34586e+07	0	8.15505e+07	399.566
2013	Anhui	4.94197e+07	3.70647e+06	5.31261e+07	4.6414e+06	7.65106e+06	1.6969e+06	1.06769e+07	3.14323e+07	901037	5.23583e+07	110.126
2013	Fujian	9.17057e+07	6.87793e+06	9.85836e+07	4.33023e+06	6.54489e+06	1721844	1.00659e+07	2.92797e+07	0	4.76124e+07	150.526
2013	Jiangxi	3.85202e+07	2.88901e+06	4.14092e+07	1.80448e+06	4.70407e+06	1.86139e+06	6.60934e+06	2.10341e+07	0	3.42089e+07	77.4226
2013	Shandong	8.63301e+07	6.47475e+06	9.28048e+07	6.81773e+06	2.51701e+07	6.44107e+06	3.19946e+07	7.41745e+07	2.92938e+07	1.67074e+08	266.697
2013	Henan	7.36517e+07	5.52388e+06	7.91756e+07	3.83089e+06	9.86437e+06	7.04354e+06	1.73092e+07	5.25668e+07	5.86164e+06	9.26456e+07	175.652
2013	Hubei	1.5636e+08	1.1727e+07	1.68087e+08	8.83695e+06	1.85037e+07	3.13777e+06	1.58962e+07	4.35474e+07	0	8.10851e+07	258.009
2013	Hunan	5.7879e+07	4.34093e+06	6.222e+07	7.32472e+06	1.46658e+07	3.33698e+06	1.98949e+07	4.20049e+07	0	7.99025e+07	149.447
2013	Guangdong	6.43215e+07	4.82411e+06	6.91456e+07	6.48279e+06	3.47576e+07	6.02926e+06	3.9426e+07	7.83364e+07	0	1.58549e+08	234.178
2013	Guangxi	2.12475e+07	1.59356e+06	2.2841e+07	1.22749e+06	4.45081e+06	1.31697e+06	6.56227e+06	2.09782e+07	0	3.33083e+07	57.3768
2013	Hainan	5.16621e+06	387466	5.55367e+06	900627	1.74337e+06	300375	3.99808e+06	3.79224e+06	0	9.83407e+06	16.2884
2013	Chongqing	4.91629e+07	3.68721e+06	5.28501e+07	3.89602e+06	5.3374e+06	1.35751e+06	9.98278e+06	1.97238e+07	0	3.64015e+07	93.1475
2013	Sichuan	1.84713e+08	1.38535e+07	1.98566e+08	5.41706e+06	1.46288e+07	3.25946e+06	2.59201e+07	4.59848e+07	0	8.97931e+07	293.776
2013	Guizhou	2.61537e+07	1.96153e+06	2.81152e+07	2.89796e+06	2.3956e+07	1.83154e+06	2.659e+07	3.09746e+07	0	8.33522e+07	114.365
2013	Yunnan	5.08351e+07	3.81263e+06	5.46477e+07	4.36165e+06	6.36921e+06	1.6391e+06	6.86541e+06	2.43381e+07	0	3.92118e+07	98.2212
2013	Shaanxi	3.84712e+07	2.88534e+06	4.13566e+07	4.59555e+06	8.68146e+06	4.52898e+06	1.22404e+07	3.02984e+07	6.17551e+06	6.19247e+07	107.877
2013	Gansu	1.77694e+07	1.3327e+06	1.91021e+07	2.50974e+06	2.64791e+06	3566788	5.62935e+06	1.59806e+07	5.97198e+06	3.37967e+07	55.4085
2013	Qinghai	2.91847e+06	218886	3.13736e+06	1.02166e+06	1.11002e+06	487962	3.07089e+06	5.37428e+06	174437	1.02176e+07	14.3766
2013	Ningxia	6.78069e+06	508552	7.28924e+06	1.37385e+06	1.11498e+06	704935	1.84571e+06	3.3654e+06	3.18637e+06	1.02174e+07	18.8805
2013	Xinjiang	1.38496e+07	1.03872e+06	1.48883e+07	2.81982e+06	5.41105e+06	1.55543e+06	6.98609e+06	1.58727e+07	9.0729e+06	3.88982e+07	56.6063
2014	Beijing	3.31442e+07	2.48582e+06	3.563e+07	3.40269e+06	1.15468e+07	4357936	3.80315e+07	3.3619e+07	2.19685e+07	1.09524e+08	148.556
2014	Tianjin	4.52835e+07	3.39626e+06	4.86798e+07	5.17374e+06	5.39292e+06	2411288	1.07195e+07	1.44203e+07	1.32462e+07	4.61902e+07	100.044
2014	Hebei	7.70109e+07	5.77581e+06	8.27867e+07	4.74917e+06	1.56743e+07	8412888	2.27176e+07	7.79912e+07	2.02313e+07	1.45027e+08	232.563
2014	Shanxi	3.25532e+07	2.44149e+06	3.49947e+07	4.37996e+06	8.16866e+06	5690872	1.23143e+07	3.99659e+07	1.66025e+07	8.27422e+07	122.117
2014	Inner Mongoria	1.10854e+07	831402	1.19168e+07	6.26103e+06	2.7335e+07	2249632	2.57275e+07	2.2525e+07	1.62357e+07	9.40728e+07	112.251
2014	Liaoning	1.35589e+08	1.01692e+07	1.45758e+08	4.74814e+06	1.17457e+07	4765260	2.2583e+07	3.89187e+07	3.73661e+07	1.15379e+08	265.885
2014	Jilin	6.62518e+07	4.96889e+06	7.12207e+07	3.54444e+06	8.2319e+06	1.98035e+06	1.51546e+07	1.89469e+07	1.74113e+07	6.17251e+07	136.49
2014	Heilongjiang	1.4347e+07	1.07603e+06	1.54231e+07	1.6171e+06	2.11237e+07	1529316	1.76598e+07	2.9671e+07	2.2305e+07	9.22889e+07	109.329
2014	Shanghai	2.13559e+07	1.60169e+06	2.29576e+07	4.64872e+06	1.18138e+07	3.31978e+06	2.98231e+07	2.44137e+07	0	6.93704e+07	96.9767
2014	Jiangsu	2.2195e+08	1.66463e+07	2.38596e+08	5.95462e+06	1.38003e+07	4.60473e+06	2.77253e+07	5.31611e+07	0	9.92914e+07	343.842
2014	Zhejiang	2.94582e+08	2.20936e+07	3.16675e+08	1.03334e+07	1.56847e+07	3.61104e+06	2.11204e+07	4.31285e+07	0	8.35447e+07	410.553
2014	Anhui	5.50026e+07	4.12519e+06	5.91277e+07	4.84516e+06	7.17807e+06	1.80794e+06	1.18003e+07	2.98145e+07	891443	5.14922e+07	115.465
2014	Fujian	1.21326e+08	9.09946e+06	1.30426e+08	4.4904e+06	6.8934e+06	1.95196e+06	1.07534e+07	3.16763e+07	0	5.12751e+07	186.191
2014	Jiangxi	1.77221e+07	1.32916e+06	1.90512e+07	2.02668e+06	5.23069e+06	1.96415e+06	7.31828e+06	2.20141e+07	0	3.65273e+07	57.6052
2014	Shandong	8.93589e+07	6.70192e+06	9.60608e+07	7.17643e+06	2.48491e+07	7013160	3.11189e+07	7.6315e+07	3.2111e+07	1.71407e+08	274.644
2014	Henan	2.1519e+08	1.61392e+07	2.31329e+08	4.91458e+06	1.28427e+07	6.08625e+06	1.86973e+07	5.42997e+07	7.34775e+06	9.92737e+07	335.517
2014	Hubei	1.85803e+08	1.39353e+07	1.99739e+08	9.22778e+06	1.78211e+07	3.39017e+06	1.72351e+07	4.51512e+07	0	8.35975e+07	292.564
2014	Hunan	6.11131e+07	4.58348e+06	6.56965e+07	8.17851e+06	1.59548e+07	3.56504e+06	2.20299e+07	4.36368e+07	0	8.51865e+07	159.062
2014	Guangdong	7.53051e+07	5.64788e+06	8.0953e+07	7.27736e+06	3.38345e+07	6.31876e+06	4.18653e+07	8.67414e+07	0	1.6876e+08	256.99
2014	Guangxi	2.36225e+07	1.77169e+06	2.53942e+07	1.35962e+06	4.95804e+06	1.57718e+06	7.31736e+06	2.33889e+07	0	3.72415e+07	63.9953
2014	Hainan	3.54938e+06	266204	3.81559e+06	1.09957e+06	1.92941e+06	321293	4.41642e+06	4.4645e+06	0	1.11316e+07	16.0468
2014	Chongqing	5.22136e+07	3.91602e+06	5.61296e+07	4.05246e+06	5.92202e+06	1.48461e+06	8.79082e+06	1.95997e+07	0	3.57971e+07	95.9792
2014	Sichuan	2.05666e+08	1.5425e+07	2.21091e+08	5.32956e+06	1.69641e+07	3.18374e+06	1.86705e+07	5.21509e+07	0	9.09692e+07	317.39
2014	Guizhou	3.14081e+07	2.35561e+06	3.37637e+07	3.48155e+06	2.36943e+07	2.03736e+06	3.06787e+07	3.42184e+07	0	9.06287e+07	127.874
2014	Yunnan	5.61644e+07	4.21233e+06	6.03767e+07	4.83252e+06	6.3069e+06	1.9788e+06	8.84482e+06	2.76837e+07	0	4.48143e+07	110.023
2014	Shaanxi	4.414e+07	3.3105e+06	4.74505e+07	5.06417e+06	9.43538e+06	4864967	1.25328e+07	3.19261e+07	7.66942e+06	6.64287e+07	118.943
2014	Gansu	1.91408e+07	1.43556e+06	2.05764e+07	2.81876e+06	3.05205e+06	3.66292e+06	6.09331e+06	1.64647e+07	5.90741e+06	3.51803e+07	58.5755
2014	Qinghai	3.13016e+06	234762	3.36492e+06	1.06869e+06	1.15159e+06	524582	3.16433e+06	5.5795e+06	176395	1.05964e+07	15.03
2014	Ningxia	9.00575e+06	675431	9.68118e+06	1.44676e+06	1.22998e+06	684794	2.11444e+06	3.70462e+06	3.38791e+06	1.11217e+07	22.2497
2014	Xinjiang	1.92307e+07	1.4423e+06	2.0673e+07	2.83458e+06	5.53352e+06	2204524	7.6243e+06	1.632e+07	9.75088e+06	4.14332e+07	64.9408
2015	Beijing	3.25467e+07	2.44101e+06	3.49877e+07	3.24398e+06	1.19616e+07	4579608	3.89743e+07	3.45402e+07	2.2618e+07	1.12674e+08	150.905
2015	Tianjin	2.85825e+07	2.14368e+06	3.07261e+07	5.54761e+06	5.59376e+06	3336696	1.14106e+07	1.65076e+07	1.45762e+07	5.14249e+07	87.6987
2015	Hebei	8.284e+07	6.213e+06	8.9053e+07	5.55873e+06	1.66699e+07	8474840	2.48878e+07	8.5452e+07	2.27285e+07	1.58213e+08	252.825
2015	Shanxi	2.832e+07	2.124e+06	3.0444e+07	3.93175e+06	8.57346e+06	5257208	1.28725e+07	3.97029e+07	2.09135e+07	8.73195e+07	121.695
2015	Inner Mongoria	1.28405e+07	963034	1.38035e+07	4.97581e+06	2.38493e+07	2228336	2.15871e+07	2.31627e+07	1.73582e+07	8.81857e+07	106.965
2015	Liaoning	4.54467e+07	3.40851e+06	4.88552e+07	3.99916e+06	1.19297e+07	5.17973e+06	2.76583e+07	4.32573e+07	4.0444e+07	1.28469e+08	181.323
2015	Jilin	1.77925e+07	1.33444e+06	1.91269e+07	3.38628e+06	9.01238e+06	2.12996e+06	1.71677e+07	2.02106e+07	1.85657e+07	6.70863e+07	89.5995
2015	Heilongjiang	1.07748e+07	808113	1.15829e+07	1.64481e+06	2.99398e+07	1.45617e+06	2.62901e+07	2.84223e+07	2.41625e+07	1.10271e+08	123.499
2015	Shanghai	1.758e+07	1.3185e+06	1.88985e+07	4.85441e+06	1.16605e+07	3.38898e+06	3.10869e+07	2.64501e+07	0	7.25865e+07	96.3394
2015	Jiangsu	2.06741e+08	1.55056e+07	2.22246e+08	4.72381e+06	1.41439e+07	5.04645e+06	2.98135e+07	5.68295e+07	0	1.05833e+08	332.803
2015	Zhejiang	2.91768e+08	2.18826e+07	3.1365e+08	1.04574e+07	1.6807e+07	4.12277e+06	2.32021e+07	4.57072e+07	0	8.9839e+07	413.947
2015	Anhui	1.0661e+07	799578	1.14606e+07	5.1133e+06	7.93518e+06	2.1515e+06	1.32955e+07	3.26698e+07	1.03825e+06	5.70902e+07	73.6642
2015	Fujian	1.2375e+08	9.28128e+06	1.33032e+08	4.48403e+06	7.288e+06	2.06299e+06	1.12789e+07	3.18383e+07	0	5.24681e+07	189.984
2015	Jiangxi	5.31941e+07	3.98955e+06	5.71836e+07	2.25607e+06	5.92412e+06	2564483	8.08061e+06	2.39921e+07	0	4.05613e+07	100.001
2015	Shandong	8.56769e+07	6.42577e+06	9.21027e+07	6.96999e+06	2.49317e+07	7.82628e+06	3.34244e+07	8.0353e+07	3.48758e+07	1.81411e+08	280.484
2015	Henan	6.01677e+07	4.51258e+06	6.46803e+07	6.11682e+06	1.6173e+07	7.26889e+06	2.31653e+07	5.87362e+07	8.65626e+06	1.14e+08	184.797
2015	Hubei	1.33113e+08	9.98345e+06	1.43096e+08	9.35265e+06	1.85605e+07	3794894	1.90366e+07	4.71062e+07	0	8.84982e+07	240.947
2015	Hunan	6.67596e+07	5.00697e+06	7.17666e+07	8.86397e+06	1.74234e+07	3.83365e+06	2.43129e+07	5.10912e+07	0	9.66612e+07	177.292
2015	Guangdong	6.3246e+07	4.74345e+06	6.79895e+07	6.98065e+06	3.59553e+07	6.89608e+06	4.43546e+07	9.1138e+07	0	1.78344e+08	253.314
2015	Guangxi	1.9101e+07	1.43258e+06	2.05336e+07	1.55272e+06	5.25961e+06	1.94867e+06	7.97433e+06	2.53219e+07	0	4.05045e+07	62.5908
2015	Hainan	2.45941e+06	184456	2.64387e+06	1.21074e+06	2.16299e+06	350577	5.07282e+06	4.98941e+06	0	1.25758e+07	16.4304
2015	Chongqing	5.07704e+07	3.80778e+06	5.45782e+07	3.96763e+06	6.37156e+06	1.6099e+06	4.40578e+06	2.0848e+07	0	3.32352e+07	91.781
2015	Sichuan	9.02774e+07	6.7708e+06	9.70482e+07	5.51589e+06	1.73292e+07	3.30183e+06	2.03903e+07	5.4088e+07	0	9.51092e+07	197.673
2015	Guizhou	4.12454e+07	3.0934e+06	4.43388e+07	3.27043e+06	2.94936e+07	1.99637e+06	3.16149e+07	3.42619e+07	0	9.73668e+07	144.976
2015	Yunnan	2.35989e+07	1.76992e+06	2.53688e+07	5.00105e+06	7.87179e+06	2024814	9.20858e+06	2.9145e+07	0	4.82502e+07	78.62
2015	Shaanxi	4.58203e+07	3.43652e+06	4.92568e+07	4.58336e+06	9.94149e+06	4.88602e+06	1.25675e+07	3.17167e+07	9.29647e+06	6.84082e+07	122.248
2015	Gansu	1.36249e+07	1.02187e+06	1.46468e+07	2.3807e+06	3.49237e+06	3757212	6.95219e+06	1.79388e+07	6.24287e+06	3.83834e+07	55.4109
2015	Qinghai	3.24069e+06	243052	3.48375e+06	1.12154e+06	1.24311e+06	570356	3.28224e+06	5.75326e+06	178522	1.10275e+07	15.6328
2015	Ningxia	5.11377e+06	383533	5.4973e+06	1.32535e+06	1.40066e+06	650920	1.98446e+06	3.92723e+06	3.86054e+06	1.18238e+07	18.6465
2015	Xinjiang	1.37594e+07	1.03196e+06	1.47914e+07	2.97175e+06	6.57139e+06	2.69065e+06	9.06811e+06	1.79941e+07	1.18876e+07	4.82118e+07	65.9749
2016	Beijing	3.06096e+07	2.29572e+06	3.29053e+07	3.26418e+06	1.22879e+07	4899048	4.09954e+07	3.58569e+07	2.36513e+07	1.17691e+08	153.86
2016	Tianjin	2.39815e+07	1.79862e+06	2.57802e+07	5.62141e+06	5.96067e+06	3.70454e+06	1.26537e+07	1.76092e+07	1.61835e+07	5.61117e+07	87.5132
2016	Hebei	5.37575e+07	4.03181e+06	5.77893e+07	5.65491e+06	1.8263e+07	9230848	2.70729e+07	9.05055e+07	2.63326e+07	1.71405e+08	234.849
2016	Shanxi	2.76625e+07	2.07469e+06	2.97372e+07	4.12786e+06	9.34784e+06	5656024	1.38308e+07	4.1092e+07	2.22185e+07	9.21451e+07	126.01
2016	Inner Mongoria	1.68712e+07	1.26534e+06	1.81366e+07	5.76316e+06	1.95177e+07	2393864	1.72512e+07	2.46238e+07	1.95511e+07	8.33378e+07	107.238
2016	Liaoning	4.11889e+07	3.08917e+06	4.42781e+07	3.68613e+06	1.25833e+07	5.88787e+06	2.85751e+07	4.57066e+07	4.20751e+07	1.34828e+08	182.792
2016	Jilin	9.81037e+06	735778	1.05461e+07	3.3741e+06	9.21141e+06	2543319	1.74977e+07	2.08183e+07	2.00643e+07	7.01351e+07	84.0553
2016	Heilongjiang	9.99556e+06	749667	1.07452e+07	1.71636e+06	2.74829e+07	1.8385e+06	3.10991e+07	3.0456e+07	2.62219e+07	1.17098e+08	129.56
2016	Shanghai	1.81159e+07	1.35869e+06	1.94746e+07	5.2311e+06	1.20368e+07	3.68668e+06	3.29978e+07	2.95239e+07	0	7.82451e+07	102.951
2016	Jiangsu	1.98483e+08	1.48863e+07	2.1337e+08	4.44109e+06	1.53997e+07	5.64186e+06	3.28961e+07	6.50122e+07	0	1.1895e+08	336.761
2016	Zhejiang	2.94712e+08	2.21034e+07	3.16815e+08	1.03322e+07	1.85013e+07	4.90484e+06	2.64922e+07	5.15406e+07	0	1.01439e+08	428.586
2016	Anhui	5.80181e+07	4.35135e+06	6.23694e+07	5.40891e+06	8.7881e+06	2.59323e+06	1.51285e+07	3.78459e+07	1.11826e+06	6.5474e+07	133.252
2016	Fujian	1.4333e+08	1.07497e+07	1.5408e+08	4.48112e+06	7.9107e+06	2341386	1.24018e+07	3.49039e+07	0	5.75578e+07	216.119
2016	Jiangxi	5.22258e+07	3.91693e+06	5.61427e+07	2.36493e+06	6.79153e+06	3.07017e+06	9.20801e+06	2.65537e+07	0	4.56234e+07	104.131
2016	Shandong	7.03852e+07	5.27889e+06	7.5664e+07	7.38788e+06	2.52589e+07	8677152	3.45425e+07	8.66143e+07	4.1438e+07	1.96531e+08	279.583
2016	Henan	7.9475e+07	5.96062e+06	8.54356e+07	5.9718e+06	1.53222e+07	9.91179e+06	2.1145e+07	5.68428e+07	1.02543e+07	1.13476e+08	204.884
2016	Hubei	1.72873e+08	1.29655e+07	1.85838e+08	6.0235e+06	1.71764e+07	4.23297e+06	2.19773e+07	4.93412e+07	0	9.27279e+07	284.59
2016	Hunan	1.86377e+08	1.39782e+07	2.00355e+08	9.38994e+06	1.94445e+07	4.36458e+06	2.68342e+07	5.43989e+07	0	1.05042e+08	314.787
2016	Guangdong	5.33084e+07	3.99813e+06	5.73066e+07	4.12144e+06	2.05673e+07	4.23454e+06	3.50795e+07	4.05729e+07	0	1.00454e+08	161.882
2016	Guangxi	2.84337e+07	2.13253e+06	3.05662e+07	1.60917e+06	5.40477e+06	2.26913e+06	8.63673e+06	2.73777e+07	0	4.36884e+07	75.8637
2016	Hainan	2.13609e+06	160207	2.29629e+06	1.19739e+06	2.30619e+06	456002	5.60243e+06	5.46161e+06	0	1.38262e+07	17.3199
2016	Chongqing	5.15743e+07	3.86807e+06	5.54424e+07	4.29868e+06	7.35467e+06	1.70184e+06	1.06879e+07	2.29232e+07	0	4.26676e+07	102.409
2016	Sichuan	9.87749e+07	7.40811e+06	1.06183e+08	7.22953e+06	1.8598e+07	3839964	2.16058e+07	5.87182e+07	0	1.02762e+08	216.174
2016	Guizhou	7.13049e+07	5.34787e+06	7.66528e+07	4.06708e+06	2.9736e+07	2.17375e+06	3.21691e+07	3.71645e+07	0	1.01243e+08	181.963
2016	Yunnan	2.4941e+07	1.87058e+06	2.68116e+07	5.33331e+06	8.1583e+06	2.31515e+06	9.95303e+06	2.90002e+07	0	4.94267e+07	81.5716
2016	Shaanxi	4.89884e+07	3.67413e+06	5.26625e+07	3.55828e+06	1.02337e+07	5555254	1.29091e+07	3.27904e+07	1.08008e+07	7.22894e+07	128.51
2016	Gansu	1.75268e+07	1.31451e+06	1.88413e+07	2.51032e+06	4.18893e+06	3.72609e+06	7.89424e+06	1.9609e+07	6.74487e+06	4.21631e+07	63.5147
2016	Qinghai	3.16454e+06	237340	3.40188e+06	1.11276e+06	1.3744e+06	619794	3.47323e+06	6.11211e+06	178870	1.17584e+07	16.2731
2016	Ningxia	4.39598e+06	329699	4.72568e+06	1.21209e+06	1.55171e+06	670146	2.19862e+06	4.41388e+06	4.25968e+06	1.3094e+07	19.0318
2016	Xinjiang	1.21128e+07	908460	1.30213e+07	2.93802e+06	7.34142e+06	2.33178e+06	9.97251e+06	2.38183e+07	1.39465e+07	5.74105e+07	73.3698
2017	Beijing	3.25839e+07	2.44379e+06	3.50277e+07	3.32801e+06	1.22457e+07	5158472	4.18029e+07	3.78348e+07	2.53264e+07	1.22368e+08	160.724
2017	Tianjin	1.99717e+07	1.49788e+06	2.14696e+07	5.32318e+06	6.27612e+06	4072376	1.28898e+07	1.81106e+07	1.84019e+07	5.97508e+07	86.5436
2017	Hebei	5.50351e+07	4.12763e+06	5.91627e+07	5.76326e+06	2.19639e+07	10218208	2.5124e+07	9.30495e+07	2.88067e+07	1.79162e+08	244.088
2017	Shanxi	2.95604e+07	2.21703e+06	3.17774e+07	1.04617e+07	1.00501e+07	6.46237e+06	1.46962e+07	4.32243e+07	1.99569e+07	9.439e+07	136.629
2017	Inner Mongoria	1.98562e+07	1.48922e+06	2.13454e+07	6.03802e+06	1.41491e+07	3065656	1.42744e+07	2.97299e+07	2.08916e+07	8.21107e+07	109.494
2017	Liaoning	2.30001e+07	1.72501e+06	2.47251e+07	3.54805e+06	1.26925e+07	6394314	2.90868e+07	4.87998e+07	4.57414e+07	1.42715e+08	170.988
2017	Jilin	8.21798e+06	616349	8.83433e+06	3.12468e+06	8.80573e+06	2.7295e+06	1.66115e+07	1.99794e+07	2.23304e+07	7.04565e+07	82.4155
2017	Heilongjiang	9.56669e+06	717502	1.02842e+07	1.66155e+06	2.55029e+07	2.07455e+06	2.92943e+07	3.10913e+07	2.8325e+07	1.16288e+08	128.234
2017	Shanghai	2.08169e+07	1.56127e+06	2.23782e+07	5.50935e+06	1.18827e+07	4.00449e+06	3.49229e+07	3.06e+07	0	8.14101e+07	109.298
2017	Jiangsu	2.01254e+08	1.5094e+07	2.16348e+08	4.37132e+06	1.68205e+07	6694272	3.69992e+07	7.13749e+07	0	1.31889e+08	352.608
2017	Zhejiang	3.15457e+08	2.36593e+07	3.39117e+08	1.08196e+07	1.91251e+07	5.36105e+06	2.89343e+07	5.42701e+07	0	1.07691e+08	457.627
2017	Anhui	7.48153e+07	5.61114e+06	8.04264e+07	5.91685e+06	9.60739e+06	2.93035e+06	1.74638e+07	3.86453e+07	1.13471e+06	6.97816e+07	156.125
2017	Fujian	1.79712e+08	1.34784e+07	1.93191e+08	4.86606e+06	8.71529e+06	2.7292e+06	1.36254e+07	3.72574e+07	0	6.23273e+07	260.384
2017	Jiangxi	6.64481e+07	4.98361e+06	7.14317e+07	2.55778e+06	7.82629e+06	3.15129e+06	1.06595e+07	2.90818e+07	0	5.07189e+07	124.708
2017	Shandong	7.11974e+07	5.33981e+06	7.65372e+07	7.53819e+06	2.52219e+07	9698392	3.58951e+07	9.21311e+07	4.89721e+07	2.11918e+08	295.994
2017	Henan	8.63151e+07	6.47364e+06	9.27888e+07	7.75326e+06	1.33635e+07	1.62036e+07	1.41681e+07	6.16071e+07	1.50482e+07	1.2039e+08	220.932
2017	Hubei	1.40957e+08	1.05718e+07	1.51529e+08	6.3552e+06	1.83398e+07	4.88739e+06	2.35975e+07	5.18914e+07	0	9.87162e+07	256.6
2017	Hunan	7.4752e+07	5.6064e+06	8.03584e+07	9.45306e+06	2.05853e+07	5.08119e+06	2.78753e+07	5.7801e+07	0	1.11343e+08	201.154
2017	Guangdong	7.60231e+07	5.70174e+06	8.17249e+07	8.04773e+06	4.10027e+07	9.15852e+06	5.22409e+07	1.03939e+08	0	2.06342e+08	296.114
2017	Guangxi	3.31921e+07	2.48941e+06	3.56815e+07	1.78283e+06	5.89294e+06	2.87406e+06	9.13257e+06	2.82673e+07	0	4.61669e+07	83.6312
2017	Hainan	2.31126e+06	173345	2.48461e+06	1.3275e+06	2.53914e+06	543855	6.24612e+06	5.84092e+06	0	1.517e+07	18.9821
2017	Chongqing	5.10104e+07	3.82578e+06	5.48361e+07	4.37059e+06	7.83003e+06	2.14443e+06	7.78384e+06	2.34749e+07	0	4.12332e+07	100.44
2017	Sichuan	1.31624e+08	9.87177e+06	1.41495e+08	7.23881e+06	2.02471e+07	4.34385e+06	2.34911e+07	6.07586e+07	0	1.08841e+08	257.575
2017	Guizhou	3.00442e+07	2.25331e+06	3.22975e+07	4.67915e+06	3.24546e+07	2.67493e+06	3.39829e+07	4.54519e+07	0	1.14564e+08	151.541
2017	Yunnan	2.6743e+07	2.00572e+06	2.87487e+07	5.85626e+06	8.13303e+06	2.40384e+06	9.69805e+06	3.03416e+07	0	5.05765e+07	85.1814
2017	Shaanxi	5.03708e+07	3.77781e+06	5.41486e+07	3.91884e+06	1.08095e+07	5961736	1.36076e+07	3.43321e+07	1.53115e+07	8.00225e+07	138.09
2017	Gansu	1.45117e+07	1.08838e+06	1.56001e+07	2.78913e+06	4.48616e+06	4.08405e+06	8.25451e+06	2.02418e+07	7.87655e+06	4.49431e+07	63.3322
2017	Qinghai	3.78732e+06	284049	4.07137e+06	1.13422e+06	1.95975e+06	732400	3.45344e+06	6.62172e+06	3.03479e+06	1.58021e+07	21.0077
2017	Ningxia	4.3263e+06	324472	4.65077e+06	1.21926e+06	1.61491e+06	711344	2.68521e+06	4.69541e+06	5.02072e+06	1.47276e+07	20.5976
2017	Xinjiang	1.20995e+07	907462	1.3007e+07	3.05978e+06	7.47596e+06	2795937	1.10612e+07	2.56562e+07	1.46059e+07	6.15952e+07	77.662
2018	Beijing	3.91292e+07	2.93469e+06	4.20638e+07	3.61058e+06	1.22605e+07	5408216	4.4545e+07	3.95736e+07	2.43461e+07	1.26133e+08	171.808
2018	Tianjin	2.96862e+07	2.22647e+06	3.19127e+07	4.88374e+06	5.24638e+06	4500232	1.37845e+07	1.96511e+07	1.9131e+07	6.23132e+07	99.1096
2018	Hebei	4.29725e+07	3.22294e+06	4.61954e+07	5.6365e+06	2.17559e+07	11324632	2.83634e+07	1.00181e+08	3.21814e+07	1.93806e+08	245.638
2018	Shanxi	3.17239e+07	2.37929e+06	3.41032e+07	4.57118e+06	1.0927e+07	7.01897e+06	1.5286e+07	3.52832e+07	2.13397e+07	8.98549e+07	128.529
2018	Inner Mongoria	1.14636e+07	859770	1.23234e+07	6.02777e+06	1.47666e+07	4560248	2.11169e+07	2.70574e+07	2.25516e+07	9.00526e+07	108.404
2018	Liaoning	2.16753e+07	1.62565e+06	2.3301e+07	2.72272e+06	1.28755e+07	6.8387e+06	2.99866e+07	5.12702e+07	4.90338e+07	1.50005e+08	176.029
2018	Jilin	1.55701e+07	1.16775e+06	1.67378e+07	2.78446e+06	6.00061e+06	3042009	1.37989e+07	1.98556e+07	2.42305e+07	6.69276e+07	86.4498
2018	Heilongjiang	7.44494e+06	558370	8.00331e+06	1.69166e+06	1.98304e+07	2.7838e+06	2.60727e+07	3.1136e+07	2.9654e+07	1.09477e+08	119.172
2018	Shanghai	2.07778e+07	1.55833e+06	2.23361e+07	5.41929e+06	1.24457e+07	4.36335e+06	3.47137e+07	2.93375e+07	0	8.08603e+07	108.616
2018	Jiangsu	2.18003e+08	1.63502e+07	2.34354e+08	4.98185e+06	1.90388e+07	7.30255e+06	4.276e+07	7.88662e+07	0	1.47968e+08	387.303
2018	Zhejiang	2.6906e+08	2.01795e+07	2.89239e+08	1.15647e+07	2.01165e+07	5.96772e+06	3.24385e+07	6.00443e+07	0	1.18567e+08	419.371
2018	Anhui	8.5194e+07	6.38955e+06	9.15835e+07	6.2288e+06	9.95803e+06	3.32783e+06	1.9141e+07	4.32858e+07	1.03412e+06	7.67468e+07	174.559
2018	Fujian	2.18571e+08	1.63929e+07	2.34964e+08	5.64954e+06	9.9622e+06	3.19104e+06	1.49313e+07	3.99306e+07	0	6.80151e+07	308.629
2018	Jiangxi	7.48198e+07	5.61149e+06	8.04313e+07	3.04927e+06	8.98264e+06	3.25225e+06	1.28214e+07	3.48091e+07	0	5.98654e+07	143.346
2018	Shandong	7.39633e+07	5.54724e+06	7.95105e+07	7.4685e+06	2.58052e+07	10633480	3.93953e+07	9.63187e+07	5.18386e+07	2.23991e+08	310.97
2018	Henan	1.34566e+08	1.00925e+07	1.44659e+08	9.36521e+06	2.51383e+07	7.57717e+06	2.21103e+07	7.71664e+07	1.67979e+07	1.4879e+08	302.814
2018	Hubei	1.45308e+08	1.08981e+07	1.56206e+08	6.69918e+06	1.98787e+07	5.6031e+06	2.68233e+07	5.82485e+07	0	1.10554e+08	273.459
2018	Hunan	8.69248e+07	6.51936e+06	9.34441e+07	9.93336e+06	2.29849e+07	5358823	3.11473e+07	6.30225e+07	0	1.22514e+08	225.891
2018	Guangdong	7.89939e+07	5.92454e+06	8.49184e+07	8.3592e+06	4.35897e+07	1.04521e+07	5.9096e+07	1.08819e+08	0	2.21957e+08	315.234
2018	Guangxi	2.965e+07	2.22375e+06	3.18737e+07	2.34196e+06	5.80352e+06	3346800	1.08939e+07	3.09956e+07	0	5.10397e+07	85.2554
2018	Hainan	3.5575e+06	266812	3.82431e+06	1.20861e+06	2.96123e+06	581506	7.29607e+06	5.89446e+06	0	1.67333e+07	21.7662
2018	Chongqing	5.17613e+07	3.8821e+06	5.56434e+07	4.16358e+06	8.64864e+06	2.63119e+06	1.26517e+07	2.64772e+07	0	5.04087e+07	110.216
2018	Sichuan	1.54951e+08	1.16213e+07	1.66572e+08	8.70039e+06	1.97183e+07	5255162	2.66026e+07	6.59136e+07	0	1.1749e+08	292.763
2018	Guizhou	3.82114e+07	2.86586e+06	4.10773e+07	4.62763e+06	2.63724e+07	2.96108e+06	3.42465e+07	3.88122e+07	0	1.02392e+08	148.097
2018	Yunnan	2.81525e+07	2.11144e+06	3.0264e+07	6.53571e+06	9.01403e+06	3.03889e+06	1.20951e+07	3.1526e+07	0	5.5674e+07	92.4737
2018	Shaanxi	6.96388e+07	5.22291e+06	7.48617e+07	4.52573e+06	1.17142e+07	6.61998e+06	1.48577e+07	3.69905e+07	1.3628e+07	8.38103e+07	163.198
2018	Gansu	1.53151e+07	1.14863e+06	1.64637e+07	2.53893e+06	4.8888e+06	4.82377e+06	8.78561e+06	2.0228e+07	9.07598e+06	4.78022e+07	66.8048
2018	Qinghai	3.67437e+06	275578	3.94995e+06	1.14665e+06	2.24799e+06	794654	3.76233e+06	6.92217e+06	3.06547e+06	1.67926e+07	21.8892
2018	Ningxia	5.19094e+06	389320	5.58026e+06	1.18632e+06	1.74918e+06	748879	2.61929e+06	4.45546e+06	5.68024e+06	1.52531e+07	22.0196
2018	Xinjiang	1.00038e+07	750286	1.07541e+07	3.20867e+06	6.89943e+06	3550309	1.25431e+07	2.82124e+07	1.52726e+07	6.64778e+07	80.4406
2019	Beijing	3.69965e+07	2.77473e+06	3.97712e+07	3.6376e+06	1.15643e+07	5612464	4.69636e+07	3.89666e+07	2.47314e+07	1.27838e+08	171.247
2019	Tianjin	1.65234e+07	1.23926e+06	1.77627e+07	5.0605e+06	5.40472e+06	4810960	1.42341e+07	2.00419e+07	1.98885e+07	6.43801e+07	87.2034
2019	Hebei	1.12965e+08	8.47236e+06	1.21437e+08	5.32262e+06	2.20121e+07	12007072	3.27756e+07	9.87273e+07	3.32246e+07	1.98747e+08	325.506
2019	Shanxi	3.11572e+07	2.33679e+06	3.3494e+07	4.6372e+06	1.09527e+07	7.67527e+06	1.59233e+07	3.41615e+07	2.62402e+07	9.4953e+07	133.084
2019	Inner Mongoria	6.49211e+06	486908	6.97902e+06	6.13946e+06	1.49079e+07	4787728	2.27212e+07	2.67866e+07	2.37437e+07	9.29471e+07	106.066
2019	Liaoning	4.71773e+07	3.5383e+06	5.07156e+07	2.66107e+06	1.30208e+07	7.17005e+06	3.06817e+07	5.25509e+07	4.65704e+07	1.49994e+08	203.37
2019	Jilin	2.2574e+07	1.69305e+06	2.42671e+07	2.89591e+06	6.30062e+06	3.39331e+06	1.44569e+07	2.03293e+07	2.49987e+07	6.94789e+07	96.6419
2019	Heilongjiang	1.35634e+07	1.01725e+06	1.45806e+07	1.58133e+06	1.86008e+07	3.38777e+06	2.10363e+07	3.09433e+07	3.02141e+07	1.04182e+08	120.344
2019	Shanghai	4.9617e+07	3.72127e+06	5.33382e+07	5.76058e+06	1.2222e+07	4586220	3.69449e+07	2.96161e+07	0	8.33693e+07	142.468
2019	Jiangsu	2.09352e+08	1.57014e+07	2.25053e+08	5.49668e+06	2.01087e+07	7.85531e+06	4.57893e+07	8.05755e+07	0	1.54329e+08	384.879
2019	Zhejiang	2.19067e+08	1.643e+07	2.35497e+08	1.26251e+07	2.11814e+07	6.64439e+06	3.46436e+07	6.38886e+07	0	1.26358e+08	374.48
2019	Anhui	1.8222e+08	1.36665e+07	1.95887e+08	6.59041e+06	1.12476e+07	3.82748e+06	2.11217e+07	4.61683e+07	977149	8.33422e+07	285.819
2019	Fujian	3.11787e+08	2.3384e+07	3.35171e+08	5.97648e+06	1.08686e+07	3.54668e+06	1.6082e+07	4.21099e+07	0	7.26072e+07	413.754
2019	Jiangxi	9.07141e+07	6.80356e+06	9.75176e+07	3.52273e+06	1.00042e+07	3.46588e+06	1.4055e+07	3.69085e+07	0	6.44335e+07	165.474
2019	Shandong	8.46167e+07	6.34626e+06	9.0963e+07	8.48961e+06	2.69226e+07	11932536	4.20434e+07	9.85296e+07	5.73549e+07	2.36783e+08	336.236
2019	Henan	9.93749e+07	7.45312e+06	1.06828e+08	9.73624e+06	2.75927e+07	7.55553e+06	2.27047e+07	7.82263e+07	1.99621e+07	1.56041e+08	272.606
2019	Hubei	1.1444e+08	8.583e+06	1.23023e+08	7.26972e+06	2.05424e+07	6.244e+06	2.91331e+07	6.26563e+07	0	1.18576e+08	248.868
2019	Hunan	9.40392e+07	7.05294e+06	1.01092e+08	1.05131e+07	2.43045e+07	5863607	3.29516e+07	6.70109e+07	0	1.30131e+08	241.736
2019	Guangdong	9.57692e+07	7.18269e+06	1.02952e+08	9.32537e+06	4.55898e+07	1.24007e+07	6.70268e+07	1.1767e+08	0	2.42687e+08	354.965
2019	Guangxi	3.54986e+07	2.6624e+06	3.8161e+07	2.91851e+06	6.40916e+06	3.67562e+06	1.1742e+07	3.29513e+07	0	5.47781e+07	95.8576
2019	Hainan	3.77106e+06	282830	4.05389e+06	1.26844e+06	3.37915e+06	629198	7.97801e+06	6.78677e+06	0	1.87731e+07	24.0955
2019	Chongqing	5.34928e+07	4.01196e+06	5.75048e+07	4.60611e+06	9.46992e+06	2.91152e+06	1.3678e+07	2.706e+07	0	5.31194e+07	115.23
2019	Sichuan	1.73629e+08	1.30221e+07	1.86651e+08	9.23642e+06	2.07718e+07	5.83296e+06	2.78152e+07	6.8382e+07	0	1.22802e+08	318.689
2019	Guizhou	3.99918e+07	2.99938e+06	4.29911e+07	4.78943e+06	2.55031e+07	3.07738e+06	3.23463e+07	4.24663e+07	0	1.03393e+08	151.174
2019	Yunnan	3.81746e+07	2.86309e+06	4.10377e+07	7.43686e+06	9.68894e+06	3.46896e+06	1.31696e+07	3.24241e+07	0	5.87516e+07	107.226
2019	Shaanxi	7.17874e+07	5.38405e+06	7.71714e+07	4.82773e+06	1.25066e+07	7093294	1.61333e+07	3.78741e+07	1.49384e+07	8.85457e+07	170.545
2019	Gansu	1.26556e+07	949167	1.36047e+07	2.59172e+06	5.2089e+06	5.10208e+06	9.66535e+06	2.0861e+07	1.01054e+07	5.09428e+07	67.1392
2019	Qinghai	3.20542e+06	240407	3.44583e+06	1.16674e+06	2.48037e+06	750710	3.84616e+06	7.00018e+06	3.10054e+06	1.7178e+07	21.7905
2019	Ningxia	1.07618e+07	807138	1.1569e+07	1.25249e+06	1.90136e+06	809302	3.08759e+06	4.73687e+06	5.39762e+06	1.59328e+07	28.7542
2019	Xinjiang	1.07574e+07	806803	1.15642e+07	3.46801e+06	7.11126e+06	3.88264e+06	1.55864e+07	2.66345e+07	1.56399e+07	6.88546e+07	83.8868
2020	Beijing	3.49679e+07	2.62259e+06	3.75905e+07	3.19248e+06	1.05044e+07	5669576	4.542e+07	4.05218e+07	2.55079e+07	1.27624e+08	168.407
2020	Tianjin	2.11942e+07	1.58956e+06	2.27838e+07	5.15661e+06	5.43285e+06	4330832	1.3679e+07	2.15789e+07	2.14076e+07	6.64291e+07	94.3695
2020	Hebei	3.77276e+07	2.82957e+06	4.05572e+07	5.95221e+06	2.06082e+07	11521136	3.11435e+07	1.01401e+08	3.39638e+07	1.98638e+08	245.147
2020	Shanxi	2.87366e+07	2.15524e+06	3.08918e+07	4.47603e+06	1.00761e+07	7958896	1.56171e+07	3.47541e+07	2.89721e+07	9.73783e+07	132.746
2020	Inner Mongoria	5.69666e+06	427250	6.12391e+06	5.88822e+06	1.43003e+07	4762560	2.33063e+07	2.82164e+07	2.44931e+07	9.50787e+07	107.091
2020	Liaoning	2.05101e+07	1.53825e+06	2.20483e+07	2.72633e+06	1.24191e+07	7.01269e+06	3.05005e+07	5.47275e+07	5.13626e+07	1.56022e+08	180.797
2020	Jilin	7.14977e+06	536233	7.686e+06	2.78867e+06	5.86982e+06	3.22708e+06	1.43483e+07	2.13445e+07	2.61487e+07	7.09385e+07	81.4132
2020	Heilongjiang	6.98757e+06	524068	7.51164e+06	1.45218e+06	1.57252e+07	3.2836e+06	1.82065e+07	2.95877e+07	3.19564e+07	9.87595e+07	107.723
2020	Shanghai	2.57506e+07	1.93129e+06	2.76819e+07	6.08465e+06	1.17323e+07	4.43898e+06	3.52703e+07	3.05243e+07	0	8.19659e+07	115.732
2020	Jiangsu	2.24127e+08	1.68095e+07	2.40937e+08	5.35003e+06	1.95311e+07	7.9768e+06	4.63263e+07	8.42114e+07	0	1.58046e+08	404.332
2020	Zhejiang	2.14567e+08	1.60925e+07	2.30659e+08	1.20481e+07	2.08054e+07	6.71761e+06	3.61735e+07	6.75803e+07	0	1.31277e+08	373.984
2020	Anhui	1.05974e+08	7.94804e+06	1.13922e+08	6.95554e+06	1.12931e+07	4095414	2.20786e+07	4.6759e+07	996492	8.52226e+07	206.1
2020	Fujian	2.21086e+08	1.65814e+07	2.37667e+08	5.66926e+06	1.11453e+07	3443688	1.67891e+07	4.50703e+07	0	7.64484e+07	319.785
2020	Jiangxi	8.21664e+07	6.16248e+06	8.83289e+07	3.44568e+06	9.83378e+06	3.38205e+06	1.46645e+07	3.81599e+07	0	6.60402e+07	157.815
2020	Shandong	7.06837e+07	5.30128e+06	7.5985e+07	8.75469e+06	2.5916e+07	1.30845e+07	4.27374e+07	1.02379e+08	6.16454e+07	2.45762e+08	330.502
2020	Henan	1.05908e+08	7.94308e+06	1.13851e+08	1.09418e+07	2.69013e+07	7.19858e+06	2.38778e+07	8.14656e+07	2.16626e+07	1.61106e+08	285.899
2020	Hubei	1.02677e+08	7.70081e+06	1.10378e+08	7.39415e+06	1.94277e+07	5.42553e+06	2.8409e+07	6.23427e+07	0	1.15605e+08	233.377
2020	Hunan	8.9696e+07	6.7272e+06	9.64232e+07	1.01883e+07	2.41823e+07	5.51837e+06	3.29853e+07	7.00106e+07	0	1.32697e+08	239.308
2020	Guangdong	9.66758e+07	7.25068e+06	1.03926e+08	1.02114e+07	4.60885e+07	1.22928e+07	6.91587e+07	1.2856e+08	0	2.561e+08	370.238
2020	Guangxi	3.25406e+07	2.44054e+06	3.49811e+07	3.79554e+06	6.5398e+06	3.6865e+06	1.2838e+07	3.69607e+07	0	6.0025e+07	98.8017
2020	Hainan	2.54219e+06	190665	2.73286e+06	1.32231e+06	3.34383e+06	591547	8.10554e+06	7.34622e+06	0	1.93871e+07	23.4423
2020	Chongqing	5.169e+07	3.87675e+06	5.55668e+07	4.45002e+06	7.91981e+06	2.78713e+06	1.54351e+07	2.90898e+07	0	5.52319e+07	115.249
2020	Sichuan	1.65876e+08	1.24407e+07	1.78317e+08	9.36694e+06	2.03145e+07	6.2476e+06	3.01858e+07	7.3858e+07	0	1.30606e+08	318.29
2020	Guizhou	3.3453e+07	2.50897e+06	3.59619e+07	4.56542e+06	2.66792e+07	3.14934e+06	3.25841e+07	4.50859e+07	0	1.07499e+08	148.026
2020	Yunnan	4.01046e+07	3.00785e+06	4.31125e+07	7.18298e+06	9.28997e+06	3.38696e+06	1.3858e+07	3.43598e+07	0	6.08947e+07	111.19
2020	Shaanxi	7.44092e+07	5.58069e+06	7.99899e+07	4.43124e+06	1.23136e+07	7.38168e+06	1.60785e+07	3.86571e+07	1.61265e+07	9.05574e+07	174.979
2020	Gansu	1.75416e+07	1.31562e+06	1.88572e+07	2.73289e+06	5.41387e+06	5483845	9.98582e+06	2.16058e+07	1.07811e+07	5.32705e+07	74.8605
2020	Qinghai	3.1214e+06	234105	3.35551e+06	1.24099e+06	2.48381e+06	776344	3.97826e+06	7.48933e+06	3.98639e+06	1.87141e+07	23.3106
2020	Ningxia	3.98155e+06	298616	4.28016e+06	1.22162e+06	1.89016e+06	1032684	3.16734e+06	4.99222e+06	5.61847e+06	1.67009e+07	22.2027
2020	Xinjiang	1.01318e+07	759889	1.08917e+07	3.25882e+06	6.69377e+06	3.86249e+06	2.17689e+07	2.6852e+07	1.68257e+07	7.60029e+07	90.1535
2021	Beijing	3.23669e+07	2.42752e+07	5.6642e+07	2.80182e+06	9.54166e+06	5.72727e+06	4.39272e+07	4.2139e+07	2.63088e+07	1.27644e+08	187.088
2021	Tianjin	2.19715e+07	1.64786e+06	2.36193e+07	5.25439e+06	5.46112e+06	3.89862e+06	1.31456e+07	2.32338e+07	2.30427e+07	6.87817e+07	97.6555
2021	Hebei	4.37633e+07	3.28224e+06	4.70455e+07	6.65621e+06	1.92938e+07	1.10549e+07	2.95927e+07	1.04147e+08	3.47195e+07	1.98808e+08	252.509
2021	Shanxi	3.50456e+07	2.62842e+06	3.7674e+07	4.32046e+06	9.26973e+06	8.253e+06	1.53168e+07	3.53569e+07	3.19883e+07	1.00185e+08	142.179
2021	Inner Mongoria	3.85737e+06	289302	4.14667e+06	5.64726e+06	1.37176e+07	4.73752e+06	2.39066e+07	2.97225e+07	2.52662e+07	9.73503e+07	107.144
2021	Liaoning	2.00652e+07	1.50489e+06	2.15701e+07	2.79318e+06	1.18452e+07	6.85878e+06	3.03204e+07	5.69942e+07	5.6648e+07	1.62667e+08	187.03
2021	Jilin	7.68955e+06	576716	8.26627e+06	2.6854e+06	5.46848e+06	3.06899e+06	1.42406e+07	2.24104e+07	2.73516e+07	7.25401e+07	83.4917
2021	Heilongjiang	1.0573e+07	792975	1.1366e+07	1.33358e+06	1.32942e+07	3.18263e+06	1.57574e+07	2.82915e+07	3.37993e+07	9.4325e+07	107.025
2021	Shanghai	2.92131e+07	2.19098e+06	3.1404e+07	6.42673e+06	1.12622e+07	4.29646e+06	3.36715e+07	3.14604e+07	0	8.06906e+07	118.521
2021	Jiangsu	2.28361e+08	1.71271e+07	2.45488e+08	5.20728e+06	1.897e+07	8.10018e+06	4.68695e+07	8.80113e+07	0	1.61951e+08	412.647
2021	Zhejiang	2.07917e+08	1.55938e+07	2.23511e+08	1.14975e+07	2.0436e+07	6.79163e+06	3.77709e+07	7.14853e+07	0	1.36484e+08	371.492
2021	Anhui	6.97163e+07	5.22872e+06	7.4945e+07	7.34087e+06	1.13388e+07	4.3821e+06	2.30788e+07	4.73573e+07	1.01622e+06	8.71732e+07	169.459
2021	Fujian	2.31565e+08	1.73674e+07	2.48932e+08	5.37782e+06	1.1429e+07	3.34369e+06	1.75273e+07	4.82389e+07	0	8.0539e+07	334.849
2021	Jiangxi	7.62368e+07	5.71776e+06	8.19545e+07	3.37031e+06	9.66627e+06	3.30025e+06	1.53003e+07	3.94538e+07	0	6.77207e+07	153.046
2021	Shandong	6.43787e+07	4.8284e+06	6.92071e+07	9.02801e+06	2.49469e+07	1.43476e+07	4.34428e+07	1.06378e+08	6.62568e+07	2.55372e+08	333.607
2021	Henan	8.38889e+07	6.29167e+06	9.01806e+07	1.22966e+07	2.62273e+07	6.85849e+06	2.51116e+07	8.48389e+07	2.35079e+07	1.66544e+08	269.022
2021	Hubei	9.71982e+07	7.28987e+06	1.04488e+08	7.52075e+06	1.83734e+07	4.71434e+06	2.77029e+07	6.20306e+07	0	1.12821e+08	224.83
2021	Hunan	9.08597e+07	6.81448e+06	9.76742e+07	9.87355e+06	2.40606e+07	5.19346e+06	3.3019e+07	7.31446e+07	0	1.35418e+08	242.965
2021	Guangdong	1.21719e+08	9.1289e+06	1.30848e+08	1.11815e+07	4.65927e+07	1.21858e+07	7.13584e+07	1.40458e+08	0	2.70595e+08	412.624
2021	Guangxi	2.93081e+07	2.19811e+06	3.15062e+07	4.93612e+06	6.6731e+06	3.69741e+06	1.40364e+07	4.14579e+07	0	6.58649e+07	102.307
2021	Hainan	1.08845e+06	81633.8	1.17008e+06	1.37848e+06	3.30889e+06	556148	8.23511e+06	7.9518e+06	0	2.00519e+07	22.6005
2021	Chongqing	4.99081e+07	3.74311e+06	5.36512e+07	4.29922e+06	6.62344e+06	2.66805e+06	1.74181e+07	3.12719e+07	0	5.79815e+07	115.932
2021	Sichuan	1.74296e+08	1.30722e+07	1.87368e+08	9.49926e+06	1.98673e+07	6.69172e+06	3.27584e+07	7.97725e+07	0	1.3909e+08	335.958
2021	Guizhou	3.6459e+07	2.73442e+06	3.91934e+07	4.3519e+06	2.79096e+07	3.22298e+06	3.28238e+07	4.7867e+07	0	1.11823e+08	155.369
2021	Yunnan	3.82532e+07	2.86899e+06	4.11222e+07	6.93777e+06	8.90742e+06	3.3069e+06	1.45824e+07	3.64111e+07	0	6.32078e+07	111.268
2021	Shaanxi	9.93507e+07	7.4513e+06	1.06802e+08	4.06728e+06	1.21236e+07	7.68178e+06	1.60239e+07	3.94563e+07	1.74091e+07	9.26947e+07	203.564
2021	Gansu	1.641e+07	1.23075e+06	1.76407e+07	2.88175e+06	5.62691e+06	5.89417e+06	1.03169e+07	2.23772e+07	1.1502e+07	5.57172e+07	76.2397
2021	Qinghai	4.16115e+06	312087	4.47324e+06	1.31996e+06	2.48725e+06	802853	4.1149e+06	8.01267e+06	5.12533e+06	2.0543e+07	26.3362
2021	Ningxia	4.19346e+06	314510	4.50797e+06	1.19152e+06	1.87902e+06	1.31772e+06	3.24916e+06	5.26133e+06	5.84835e+06	1.75556e+07	23.2551
2021	Xinjiang	1.40566e+07	1.05425e+06	1.51109e+07	3.06224e+06	6.30079e+06	3.84246e+06	3.04037e+07	2.70714e+07	1.81015e+07	8.57198e+07	103.893

## Sheet: urbanization level
AREA	2010	2011	2012	2013	2014	2015	2016	2017	2018	2019	2020	2021	Average	Average annual growth rate (%)
Beijing	0.464335	0.493234	0.489161	0.514776	0.526322	0.536608	0.575949	0.597703	0.605653	0.624791	0.612094	0.623584	0.555351	2.71695
Tianjin	0.290306	0.322919	0.334063	0.357667	0.365825	0.382094	0.407315	0.421371	0.403957	0.418863	0.439358	0.455398	0.383261	4.17796
Hebei	0.192038	0.207405	0.219815	0.231466	0.240704	0.258913	0.272708	0.29018	0.298399	0.314657	0.3258	0.336906	0.265749	5.24288
Shanxi	0.16355	0.180805	0.202725	0.223878	0.236365	0.25478	0.266988	0.269517	0.287903	0.304605	0.318389	0.333281	0.253565	6.68549
Inner Mongoria	0.210076	0.312745	0.261088	0.289823	0.308799	0.312705	0.32907	0.344645	0.345345	0.354312	0.361893	0.36832	0.316568	5.23692
Liaoning	0.261743	0.286585	0.306559	0.325333	0.338341	0.348237	0.365339	0.373035	0.376864	0.383208	0.389599	0.402767	0.346468	3.9959
Jilin	0.213876	0.223405	0.235543	0.253686	0.268595	0.287491	0.304341	0.311671	0.332408	0.344273	0.369167	0.381264	0.29381	5.39597
Heilongjiang	0.200973	0.218656	0.240212	0.263734	0.278575	0.29773	0.313444	0.323025	0.328166	0.333465	0.359485	0.370365	0.293986	5.71474
Shanghai	0.42795	0.44941	0.449911	0.464942	0.474202	0.502047	0.504507	0.522541	0.540621	0.563924	0.561365	0.576955	0.503198	2.75319
Jiangsu	0.318032	0.345214	0.367286	0.388117	0.41122	0.433784	0.455717	0.475146	0.491865	0.509058	0.50545	0.538714	0.436633	4.90783
Zhejiang	0.295966	0.318906	0.335591	0.358755	0.378605	0.400107	0.421538	0.445288	0.467786	0.487622	0.475237	0.497194	0.406883	4.82875
Anhui	0.170991	0.191174	0.212575	0.23622	0.253726	0.270293	0.280453	0.299124	0.322007	0.348339	0.371265	0.386779	0.278579	7.70263
Fujian	0.211113	0.233526	0.253871	0.271795	0.284537	0.299972	0.311582	0.334961	0.358227	0.376608	0.376786	0.396062	0.309087	5.88653
Jiangxi	0.17857	0.199372	0.215795	0.22721	0.238023	0.252364	0.264166	0.288669	0.301418	0.319771	0.335589	0.356469	0.264785	6.48591
Shandong	0.280622	0.307493	0.331742	0.347886	0.36586	0.381724	0.397111	0.415608	0.417652	0.438257	0.446418	0.467408	0.383148	4.74736
Henan	0.152995	0.170565	0.190304	0.208053	0.233883	0.253116	0.269914	0.296875	0.315724	0.336159	0.344398	0.358263	0.260854	8.04212
Hubei	0.198341	0.216922	0.236498	0.259046	0.287603	0.302169	0.319691	0.337424	0.354182	0.375727	0.377971	0.392789	0.304864	6.40867
Hunan	0.168242	0.182045	0.19707	0.211082	0.231376	0.248428	0.266031	0.278666	0.301193	0.332217	0.353346	0.370928	0.261719	7.45188
Guangdong	0.305449	0.325379	0.338456	0.358497	0.376273	0.403192	0.425634	0.448961	0.461187	0.488436	0.489697	0.513172	0.411194	4.82962
Guangxi	0.172476	0.178913	0.19947	0.215093	0.227899	0.245295	0.258728	0.285444	0.299281	0.318896	0.326507	0.339075	0.25559	6.33788
Hainan	0.190503	0.242819	0.264035	0.272151	0.282029	0.307576	0.301865	0.31163	0.323505	0.342131	0.369231	0.367845	0.297943	6.16431
Chongqing	0.179935	0.217268	0.240519	0.261571	0.286057	0.302367	0.315217	0.332615	0.353243	0.367712	0.354098	0.375064	0.298806	6.90523
Sichuan	0.155402	0.17774	0.200599	0.222582	0.240389	0.264013	0.283121	0.309186	0.330706	0.35197	0.363049	0.378824	0.273132	8.43767
Guizhou	0.0923915	0.113794	0.139699	0.170414	0.185878	0.207287	0.228224	0.249746	0.271576	0.296099	0.302668	0.303332	0.213426	11.4128
Yunnan	0.117805	0.132901	0.145322	0.174128	0.193749	0.200989	0.225951	0.229591	0.245469	0.268926	0.278358	0.298404	0.209299	8.81652
Shaanxi	0.161729	0.182044	0.197895	0.216562	0.232201	0.255791	0.265838	0.282056	0.288916	0.308732	0.314965	0.340937	0.253972	7.01489
Gansu	0.117971	0.137185	0.158097	0.187099	0.209428	0.22639	0.241688	0.259728	0.272148	0.288346	0.300621	0.311975	0.22589	9.24332
Qinghai	0.143508	0.160499	0.173563	0.184915	0.2105	0.222732	0.235815	0.256124	0.269945	0.307506	0.325744	0.333161	0.235334	7.95743
Ningxia	0.282135	0.287633	0.295955	0.330819	0.34752	0.343643	0.348775	0.365153	0.380895	0.376068	0.370743	0.367882	0.341435	2.44185
Xinjiang	0.214484	0.241835	0.257383	0.269764	0.290387	0.315033	0.325329	0.336222	0.344627	0.368852	0.36513	0.375755	0.308734	5.22946
East	0.280993	0.305765	0.32048	0.339139	0.353161	0.372267	0.389004	0.405471	0.415869	0.432715	0.439976	0.455972	0.375901	4.4992
Midland	0.176048	0.205882	0.217163	0.23705	0.256448	0.272446	0.286374	0.303288	0.318881	0.338619	0.347991	0.364759	0.277079	6.84677
West	0.162022	0.178812	0.196261	0.219352	0.238219	0.253173	0.268454	0.286399	0.301831	0.322083	0.329103	0.338551	0.257855	6.92903
Nationwide	0.217784	0.241946	0.25636	0.276569	0.293496	0.310562	0.326068	0.343064	0.356362	0.374984	0.382814	0.397296	0.314775	5.61737
Eastern growth rate		8.81606	4.81251	5.82201	4.13452	5.41022	4.49585	4.23309	2.56439	4.05085	1.67804	3.63561
Midland growth rate		16.9468	5.47935	9.1573	8.18332	6.23828	5.11227	5.9062	5.1414	6.18981	2.76746	4.8186
Western growth rate		10.3634	9.75812	11.7653	8.60116	6.27753	6.03578	6.68476	5.38812	6.70973	2.17947	2.87108
National growth rate		11.0948	5.95743	7.88294	6.12029	5.815	4.99284	5.21218	3.87648	5.22558	2.08802	3.78296

## Sheet: CEECI
AREA	2010	2011	2012	2013	2014	2015	2016	2017	2018	2019	2020	2021	Average	Average annual growth rate (%)
Beijing	0.887	0.961	1.036	1.043	1.047	1.011	1.037	1.034	1.036	1.062	1.187	1.031	1.031	1.375
Tianjin	0.898	1.017	0.981	1.011	1.014	0.928	0.979	0.886	0.674	0.627	0.697	0.673	0.865	-2.595
Hebei	0.704	0.732	0.742	0.823	0.873	0.776	0.785	0.691	0.672	0.76	0.787	0.806	0.763	1.241
Shanxi	0.641	0.67	0.678	0.727	0.706	0.625	0.653	0.634	0.672	0.676	0.678	0.659	0.668	0.25
Inner Mongoria	0.68	0.655	0.652	0.671	0.616	0.654	0.6	0.538	0.501	0.542	0.566	0.601	0.606	-1.119
Liaoning	0.821	0.908	0.926	0.957	0.845	0.657	0.535	0.533	0.612	0.587	0.635	0.661	0.723	-1.959
Jilin	0.871	0.933	0.76	0.869	0.977	0.802	0.8	0.752	0.678	0.637	0.726	0.748	0.796	-1.364
Heilongjiang	0.814	0.838	0.928	0.922	0.914	0.678	0.706	0.634	0.521	0.5	0.529	0.614	0.717	-2.535
Shanghai	1.003	0.985	1.042	0.986	1.004	1.018	0.968	0.934	1.014	1.008	0.981	1.103	1.004	0.874
Jiangsu	1.024	0.819	0.858	0.958	0.976	1.028	1.005	1.028	1.001	1.025	0.988	1.023	0.978	-0.014
Zhejiang	1.025	1.01	1.028	1.013	1.01	1.012	1.014	1.027	0.947	0.955	0.941	1.016	1	-0.08
Anhui	0.76	0.8	0.829	0.816	0.822	0.994	0.833	0.821	0.813	0.772	0.862	0.883	0.834	1.376
Fujian	0.773	0.822	0.818	0.815	0.809	0.82	0.817	0.828	0.869	0.946	1.002	0.972	0.857	2.107
Jiangxi	0.934	1.002	1.004	1.001	1.056	0.997	0.989	0.943	0.906	1.006	0.988	1.012	0.987	0.74
Shandong	0.605	0.635	0.631	0.699	0.738	0.701	0.705	0.686	0.653	0.697	0.717	0.786	0.688	2.404
Henan	0.718	0.726	0.748	0.776	0.771	0.768	0.781	0.814	0.76	0.832	0.788	0.795	0.773	0.935
Hubei	0.808	0.889	0.851	0.922	0.947	0.919	0.948	0.938	1.016	1.044	0.96	1.05	0.941	2.416
Hunan	0.83	1.004	0.974	1.005	1.009	0.856	0.838	0.86	0.901	0.938	0.947	0.981	0.929	1.528
Guangdong	0.639	0.694	0.716	0.763	0.747	0.735	0.841	0.698	0.693	0.725	0.725	0.774	0.729	1.759
Guangxi	0.744	0.788	0.819	0.885	0.914	0.916	0.92	0.997	0.938	1.009	1.019	1.013	0.913	2.852
Hainan	1.018	1.004	1.059	1.04	0.882	0.878	0.868	0.86	0.824	0.732	0.761	0.803	0.894	-2.133
Chongqing	0.768	0.809	0.896	0.905	0.961	1.02	1.003	1.047	0.948	0.982	1.043	1.172	0.963	3.913
Sichuan	0.603	0.649	0.715	0.754	0.794	0.811	0.814	0.755	0.822	0.819	0.753	0.781	0.756	2.372
Guizhou	0.521	0.587	0.585	0.633	0.678	0.667	0.599	0.613	0.588	0.591	0.57	0.613	0.604	1.495
Yunnan	0.632	0.738	0.763	0.774	0.713	0.744	0.748	0.751	0.769	0.779	0.757	0.827	0.75	2.472
Shaanxi	0.886	0.938	0.926	0.881	0.886	0.831	0.844	0.847	0.788	0.776	0.777	0.805	0.849	-0.867
Gansu	0.617	0.637	0.675	0.749	0.723	0.732	0.715	0.606	0.561	0.496	0.513	0.523	0.629	-1.49
Qinghai	0.71	0.724	0.615	0.719	0.687	0.655	0.6	0.548	0.581	0.622	0.684	0.782	0.661	0.89
Ningxia	0.807	0.92	1.008	1.021	0.836	0.784	0.793	0.653	0.728	0.701	0.743	0.75	0.812	-0.672
Xinjiang	0.875	0.867	0.974	1.012	1.019	1.012	0.932	0.838	0.682	0.643	0.746	0.775	0.865	-1.096
East	0.853	0.874	0.887	0.915	0.91	0.849	0.851	0.815	0.784	0.789	0.821	0.847	0.85	-0.06
Midland	0.781	0.833	0.84	0.856	0.864	0.852	0.832	0.827	0.812	0.841	0.845	0.884	0.839	1.142
West	0.689	0.739	0.769	0.818	0.796	0.79	0.765	0.72	0.708	0.708	0.723	0.758	0.749	0.877
Nationwide	0.787	0.825	0.841	0.872	0.866	0.834	0.822	0.793	0.772	0.783	0.802	0.834	0.819	0.531
Eastern growth rate		2.48907	1.47454	3.24222	-0.532996	-6.70009	0.158512	-4.2537	-3.73782	0.633308	4.05114	3.1442
Midland growth rate		6.66561	0.876623	1.94498	0.897537	-1.42417	-2.29349	-0.616561	-1.83248	3.592	0.534598	4.60403
Western growth rate		7.26015	4.14022	6.38823	-2.78018	-0.67877	-3.18037	-5.88821	-1.60498	-0.0987016	2.16131	4.83861
National growth rate		4.84438	1.92977	3.62079	-0.674051	-3.64554	-1.43564	-3.55519	-2.62547	1.38723	2.46256	4.01295

## Sheet: Coupling coordination degree
AREA	2010	2011	2012	2013	2014	2015	2016	2017	2018	2019	2020	2021	Average	Average annual growth rate (%)
Beijing	0.609467	0.616467	0.593921	0.613063	0.621408	0.639304	0.664253	0.682432	0.688247	0.696635	0.648971	0.703762	0.648161	1.31636
Tianjin	0.459992	0.45695	0.477487	0.489546	0.495778	0.532204	0.540933	0.574323	0.597075	0.616717	0.623436	0.640718	0.542097	3.05838
Hebei	0.404311	0.415197	0.425362	0.422729	0.421077	0.45575	0.466568	0.496074	0.50586	0.507437	0.512619	0.518845	0.462652	2.29336
Shanxi	0.383259	0.397418	0.417645	0.43125	0.445587	0.472107	0.480076	0.484573	0.496531	0.510828	0.522688	0.538262	0.465019	3.13575
Inner Mongoria	0.424375	0.520735	0.474839	0.498369	0.522017	0.520827	0.541983	0.563243	0.568188	0.571468	0.575292	0.576502	0.52982	2.82425
Liaoning	0.450482	0.454388	0.467703	0.476321	0.512804	0.551573	0.582221	0.589369	0.582516	0.591389	0.590408	0.597982	0.537263	2.60838
Jilin	0.39673	0.390476	0.437146	0.433721	0.419922	0.47671	0.491796	0.506106	0.534941	0.550766	0.5596	0.566383	0.480358	3.28943
Heilongjiang	0.39606	0.408051	0.407493	0.430536	0.445834	0.504485	0.514496	0.532466	0.55022	0.557405	0.577696	0.576582	0.491777	3.47306
Shanghai	0.551957	0.574578	0.559516	0.587166	0.590174	0.609375	0.623958	0.646448	0.641779	0.662056	0.66665	0.64671	0.613364	1.45068
Jiangsu	0.450306	0.523592	0.534839	0.530057	0.544993	0.549946	0.574614	0.584529	0.605464	0.613255	0.619837	0.637909	0.564112	3.21672
Zhejiang	0.429822	0.455537	0.464809	0.489906	0.50802	0.525903	0.543544	0.55991	0.59899	0.613318	0.60648	0.605927	0.533514	3.17095
Anhui	0.376232	0.389258	0.404141	0.428365	0.44311	0.416258	0.464848	0.483482	0.504788	0.534473	0.537395	0.546116	0.460705	3.44553
Fujian	0.412561	0.4248	0.443977	0.460532	0.472874	0.484405	0.49505	0.513159	0.52494	0.523264	0.508728	0.533236	0.483127	2.35997
Jiangxi	0.346829	0.34502	0.360732	0.373034	0.362015	0.398523	0.412152	0.447578	0.467938	0.457544	0.47686	0.488203	0.411369	3.157
Shandong	0.497882	0.518575	0.540533	0.545402	0.554909	0.574109	0.586573	0.605147	0.611858	0.622513	0.626113	0.631613	0.576269	2.18641
Henan	0.364126	0.380626	0.39671	0.40922	0.433907	0.451828	0.464751	0.482796	0.508363	0.513432	0.528402	0.538996	0.456096	3.62984
Hubei	0.394656	0.395494	0.42187	0.426287	0.445576	0.465537	0.473716	0.491659	0.485004	0.495251	0.520945	0.508259	0.460355	2.32645
Hunan	0.361513	0.326422	0.352697	0.355671	0.374231	0.431694	0.451094	0.457928	0.468888	0.48715	0.503154	0.509463	0.423325	3.16786
Guangdong	0.516268	0.526602	0.534778	0.544621	0.56232	0.586982	0.586937	0.631323	0.642356	0.659635	0.660676	0.671228	0.593644	2.4149
Guangxi	0.380028	0.379514	0.39372	0.394711	0.399664	0.415241	0.426499	0.429265	0.458299	0.455838	0.459537	0.472592	0.422076	2.00147
Hainan	0.329493	0.387071	0.38674	0.402128	0.456242	0.47954	0.476667	0.486812	0.504064	0.535537	0.55407	0.545701	0.462005	4.69331
Chongqing	0.383725	0.412205	0.415707	0.432726	0.440403	0.437369	0.45438	0.455835	0.502817	0.506431	0.476467	0.44406	0.446844	1.33642
Sichuan	0.378254	0.396611	0.411068	0.426153	0.436042	0.454329	0.470728	0.503473	0.510627	0.529345	0.550123	0.558819	0.468798	3.61151
Guizhou	0.312454	0.334626	0.363151	0.390893	0.401468	0.423233	0.45002	0.468735	0.491419	0.513447	0.521686	0.517477	0.432384	4.69323
Yunnan	0.335881	0.340769	0.350077	0.377138	0.404804	0.40745	0.430157	0.43306	0.444765	0.464202	0.476092	0.48174	0.412178	3.33295
Shaanxi	0.342822	0.349111	0.368047	0.397003	0.410379	0.443275	0.449749	0.463545	0.480373	0.499693	0.504938	0.522472	0.435951	3.90487
Gansu	0.337245	0.356436	0.374323	0.393493	0.418332	0.432873	0.449258	0.478671	0.494649	0.515912	0.525716	0.535171	0.442673	4.28731
Qinghai	0.355421	0.370905	0.395656	0.395536	0.423941	0.439124	0.457065	0.480941	0.490633	0.520151	0.528307	0.519799	0.448123	3.51623
Ningxia	0.471114	0.452448	0.4354	0.462767	0.522374	0.528441	0.531274	0.566794	0.569259	0.569286	0.55827	0.554717	0.518512	1.49615
Xinjiang	0.396412	0.423403	0.410469	0.40987	0.426695	0.451432	0.482642	0.512344	0.545004	0.571368	0.553019	0.557252	0.478326	3.14446
East	0.454256	0.473253	0.482639	0.494287	0.508181	0.536176	0.549816	0.569854	0.583716	0.596148	0.59656	0.605892	0.537565	2.65313
Midland	0.375282	0.390699	0.401377	0.41688	0.430803	0.448602	0.465861	0.481182	0.498099	0.508474	0.516238	0.519148	0.454387	2.99405
West	0.370851	0.381839	0.391733	0.40632	0.429165	0.444016	0.462205	0.48416	0.500582	0.517444	0.521594	0.524696	0.452884	3.205
Nationwide	0.408323	0.424109	0.434019	0.447607	0.463897	0.485328	0.501267	0.520401	0.535862	0.548858	0.552473	0.558217	0.49003	2.88342

## Sheet: Global Moran’s I
Year	Global Moran’s I /	Z-value	P-value*
2010	0.186	1.926	0.027
2011	0.247	2.408	0.008
2012	0.279	2.648	0.004
2013	0.223	2.185	0.014
2014	0.128	1.361	0.087
2015	0.207	2.009	0.022
2016	0.204	2.003	0.023
2017	0.224	2.145	0.016
2018	0.277	2.577	0.005
2019	0.226	2.144	0.016
2020	0.181	1.757	0.039
2021	0.235	2.24	0.013

## Sheet: relative development degree
AREA	2010	2011	2012	2013	2014	2015	2016	2017	2018	2019	2020	2021	Average	Average annual growth rate (%)
Beijing	1.91026	1.94837	2.11791	2.02612	1.98928	1.88406	1.80051	1.72995	1.71055	1.69977	1.93924	1.65335	1.86745	-1.30448
Tianjin	3.09329	3.1494	2.93657	2.82666	2.77182	2.42872	2.40354	2.10266	1.6685	1.49691	1.58641	1.47783	2.32852	-6.49459
Hebei	3.66593	3.52933	3.37556	3.5556	3.62686	2.99715	2.87854	2.38128	2.25202	2.41533	2.41559	2.39236	2.95713	-3.80571
Shanxi	3.91928	3.70565	3.34444	3.2473	2.98691	2.4531	2.44581	2.35236	2.33412	2.21926	2.12947	1.97731	2.75958	-6.03025
Inner Mongoria	3.23693	2.09436	2.49724	2.31521	1.99482	2.09143	1.82332	1.56103	1.45072	1.52973	1.564	1.63173	1.98254	-6.03719
Liaoning	3.13666	3.16834	3.02063	2.9416	2.49748	1.88665	1.46439	1.42882	1.62393	1.53181	1.62988	1.64115	2.16428	-5.71873
Jilin	4.07246	4.17627	3.22659	3.42549	3.63745	2.78966	2.62863	2.4128	2.03966	1.85028	1.96659	1.96189	2.84898	-6.4238
Heilongjiang	4.05029	3.83251	3.86325	3.49595	3.28098	2.27723	2.25239	1.9627	1.58761	1.49941	1.47155	1.65783	2.60264	-7.79976
Shanghai	2.34373	2.19176	2.31601	2.1207	2.11724	2.0277	1.91871	1.78742	1.87562	1.78747	1.74753	1.91176	2.01214	-1.83495
Jiangsu	3.2198	2.37244	2.33605	2.46833	2.37343	2.36985	2.20531	2.16355	2.03511	2.01352	1.95469	1.89897	2.28426	-4.6867
Zhejiang	3.46324	3.16708	3.06325	2.82365	2.66769	2.52932	2.40547	2.30637	2.02443	1.95848	1.98007	2.04347	2.53604	-4.68277
Anhui	4.44468	4.18467	3.89979	3.45441	3.23971	3.6775	2.9702	2.74468	2.52479	2.21623	2.32179	2.28296	3.16345	-5.87692
Fujian	3.66154	3.51995	3.22211	2.99859	2.84322	2.73359	2.6221	2.47193	2.42583	2.51189	2.65933	2.45416	2.84369	-3.57192
Jiangxi	5.23044	5.02579	4.65256	4.40561	4.43654	3.95064	3.74386	3.26672	3.00579	3.146	2.94408	2.83895	3.88725	-5.40362
Shandong	2.15592	2.06509	1.90208	2.00928	2.01717	1.83641	1.77532	1.65059	1.5635	1.59039	1.60612	1.68161	1.82112	-2.23345
Henan	4.69296	4.25644	3.93055	3.72982	3.29653	3.03419	2.89351	2.74189	2.40717	2.47502	2.28805	2.21904	3.16376	-6.58235
Hubei	4.0738	4.09826	3.59834	3.55921	3.29274	3.04134	2.96536	2.77988	2.86858	2.77861	2.53988	2.67319	3.1891	-3.7576
Hunan	4.93336	5.51511	4.9424	4.76118	4.36087	3.44566	3.15001	3.08613	2.99144	2.82345	2.68009	2.64472	3.77787	-5.51016
Guangdong	2.092	2.1329	2.11549	2.12833	1.98526	1.82295	1.97588	1.5547	1.50264	1.48433	1.48051	1.50827	1.81527	-2.9304
Guangxi	4.31364	4.40438	4.10588	4.1145	4.01056	3.73428	3.55586	3.49281	3.13418	3.16404	3.12092	2.98754	3.67822	-3.28426
Hainan	5.34376	4.13477	4.01083	3.8214	3.12734	2.85457	2.87546	2.75968	2.5471	2.13953	2.06104	2.18298	3.15487	-7.81614
Chongqing	4.2682	3.72351	3.72528	3.45986	3.35947	3.37338	3.18194	3.14778	2.6837	2.67057	2.94551	3.1248	3.30533	-2.79493
Sichuan	3.88027	3.6514	3.56432	3.38751	3.30299	3.07181	2.8751	2.4419	2.48559	2.32691	2.0741	2.06164	2.92696	-5.58696
Guizhou	5.63905	5.15846	4.18757	3.71448	3.64756	3.21777	2.62462	2.45449	2.16514	1.99595	1.88325	2.02089	3.22577	-8.90698
Yunnan	5.36482	5.55299	5.2504	4.44502	3.68003	3.7017	3.31046	3.27104	3.13278	2.89671	2.71952	2.77141	3.84141	-5.82789
Shaanxi	5.4783	5.15259	4.67926	4.06812	3.81566	3.24874	3.17486	3.00295	2.72744	2.51351	2.46694	2.36114	3.55746	-7.36597
Gansu	5.23009	4.64338	4.26952	4.00322	3.45226	3.23336	2.95836	2.33321	2.06138	1.72016	1.70647	1.67642	3.10732	-9.82642
Qinghai	4.94746	4.51093	3.54337	3.88828	3.26366	2.94075	2.54436	2.13959	2.15229	2.02272	2.09981	2.34721	3.03337	-6.55395
Ningxia	2.86033	3.19853	3.40593	3.08628	2.40562	2.28144	2.27367	1.78829	1.91129	1.86403	2.00408	2.03869	2.42651	-3.03152
Xinjiang	4.07956	3.58509	3.78425	3.75142	3.50911	3.21236	2.86479	2.4924	1.97895	1.74324	2.04311	2.06251	2.92557	-6.01227
East	3.24684	3.02986	2.8851	2.81859	2.68732	2.34137	2.24664	2.0548	1.91204	1.84455	1.8845	1.88197	2.4028	-4.83694
Midland	4.47533	4.19515	3.91887	3.66675	3.42036	3.14622	2.92765	2.7426	2.55486	2.48582	2.43109	2.41709	3.19848	-5.4462
West	4.5394	4.33814	4.01391	3.79884	3.40897	3.17418	2.8759	2.55172	2.3777	2.21672	2.20641	2.24579	3.14564	-6.19727
Nationwide	3.96007	3.72832	3.49625	3.33444	3.09967	2.80491	2.61875	2.39365	2.22906	2.13618	2.13432	2.13953	2.8396	-5.44331
