# Supplementary material for: Research on the coordinated development of provincial urbanization and carbon emission efficiency of construction industry in China
Source: Carbon Balance Manag. 2024 Apr 13;19:12. doi: 10.1186/s13021-024-00259-z (PMC11016211; doi:10.1186/s13021-024-00259-z)
Supplement: Supplementary file 2 — Additional file 2. Dataset 1. The original data of the article EXCEL. [file 13021_2024_259_MOESM2_ESM.xlsx]

## Sheet: construction industry carbon em
Year	area	building materials preparation stage						Building demolition and construction stage										Building operation phase
		steel / ton	wood / cubic meter	cement / ton	glass / weight box	aluminum / ton		Coal / ten thousand tons	coke / ten thousand tons	gasoline / ten thousand tons	kerosene / ten thousand tons	diesel / ten thousand tons	fuel oil / ten thousand tons	crude oil / ten thousand tons	natural gas / billion cubic meters	electricity / billion kilowatt hours		transportation industry		Wholesale trade industry									other lines of operation									Life consumption									Urban heating
																		electricity / billion kilowatt hours		Coal / ten thousand tons	coke / ten thousand tons	gasoline / ten thousand tons	kerosene / ten thousand tons	diesel / ten thousand tons	fuel oil / ten thousand tons	natural gas / billion cubic meters	electricity / billion kilowatt hours		Coal / ten thousand tons	coke / ten thousand tons	gasoline / ten thousand tons	kerosene / ten thousand tons	diesel / ten thousand tons	fuel oil / ten thousand tons	natural gas / billion cubic meters	electricity / billion kilowatt hours		Coal / ten thousand tons	coke / ten thousand tons	gasoline / ten thousand tons	kerosene / ten thousand tons	diesel / ten thousand tons	fuel oil / ten thousand tons	natural gas / billion cubic meters	electricity / billion kilowatt hours		Central heating area
2010	Beijing	14664687	4255889	40240481	2372064	114637		17.65		9.45		39.95		0.76	0.46	23.55		50.37		42.43		21.71		8.19	0.06	4.48	76.47		214.16		46.73	0.34	15.17	0.02	17.94	218.46		278.79		230		0.64		10.15	139.33		46715
2010	Tianjin	6407101	1092967	18280228	1426519	118695		16.5		10.32		70.08	2.55	0.01	0.02	12.33		15.81		41.5		11.38	2.08	29.69	0.94	3.12	28.97		69.79	0.62	10.45	0.17	38.99	0.03	1.16	46.77		67.16		92.4		19.06		4.13	67.41		24034
2010	Hebei	26860626	6521531	124058801	1968008	832492		34.84	0.05	6.44	0.91	19.97	2.02	0.17	0.01	22.28		58.96		165.04	0.29	8.85	0.32	14.75	0.32	0.66	44.16		417.4	0.85	40.94	0.52	39.88	0.33	0.94	83.28		1377.71		39.47	1.06	43.87		4.1	283.44		38682.9
2010	Shanxi	8483498	2009121	47934834	785052	227570		72.07	0.2	9.81	0.13	18.01		0.03	0.03	16.18		45.63		219.19	1.11	13.68	0.11	15.6	0.1	1.6	20.17		225.15		20.5	0.18	15.6	0.1	0.35	47.44		1082.46	1.18	34.31		4.53		3.57	105.48		28738.7
2010	Inner Mongoria	5192418	1357774	14812657	1477929	220171		256.96		25.45		34.12			0.52	6.32		18.47		1093.53		59.91		66.4		2.1	23.97		405.79		29.03		16.56		1.2	27.91		1420.96	2.79	16.92		10.45		7.2	78.78		25340.3
2010	Liaoning	22105891	7145660	65631633	5524269	552881		22.69		11.08	0.56	57.32	1.39	0.34		20.27		33		57.83		14.52	0.1	5.6	0.32	0.98	57.18		50		42.45	0.52	71.88	0.68	0.21	88.75		378.1		85.51		33.78		0.85	180.3		74526
2010	Jilin	3244630	2441416	17330668	351077	77928		9.66		12.56	0.39	24.13	0.83			5.82		12.76		179.66		10.43	0.13	8.42	0.11	0.07	20.87		285.44		25.16	0.17	4.64	0.15	0.05	34.66		163.94		43.74		26.96	1.23	6.18	97.8		31717.8
2010	Heilongjiang	4036346	1933025	15172993	1388152	114506						3.55				6.91		10.04		20		90.54		55			20.99				13.96					46.25		263.16		82.95		209.11		3.49	130.79		37513.4
2010	Shanghai	13649203	3508579	21628359	1305764	192892		10.53		25.54		39.6	9.62		0.01	25.68		34.11		40.36		49.65	0.01	74.11	6.82	1.19	69.44		47.78		73.62	0.03	96.78		2.77	205		46.83		119.23		41.88		7.79	168.95
2010	Jiangsu	47989650	19731733	182777750	14408094	1738724		6		1.1		38.12	0.19	0.9		33.23		31.01		25		6.2		0.63		1.4	108.25		2.47		29.18		11.74		0.01	221.77		46.98		233.38		4.99		8.14	389.62
2010	Zhejiang	57311853	23383614	238148768	29435509	2260872		8.1		30	1.8	118				37.91		26.97		44		21		25.5	9	1.5	97.39				48		25			153.87		70		125		24		4.91	318.94
2010	Anhui	14417225	5463945	45829298	2764499	405471		18.58		7.28		29.49	0.96			14.75		14.58		32.84		3.67		4.19		0.41	34.97		45.63		25.86		6.45		1.02	50.55		341.25		28.9				2.8	173.98		2463.7
2010	Fujian	16582529	11696469	70526488	13165543	883832		9		10		40		0.27		20.73		17.43		30		27.85		11.26		0.41	48.29		15		68		11.1		0.2	83.59		98.9		57.52		7.93		4.89	238.88
2010	Jiangxi	5948948	4423708	23688701	1027055	259429		3		2.5	0.05	7				6.69		13.28		16		3	0.01	6		0.5	21.73		24		13.55		6		0.03	38.27		188		28.42		7.9		1.54	110.82
2010	Shandong	28613161	8539202	81115830	3744401	873979		91.6		18.15	0.08	45.14	2.91	0.87	0.04	27.19		44.7		825.7		21.6		40.25	0.66	3.9	69.13		585.61		33.05		79.7		0.19	149.1		470.86		322		123.1		9.39	367.97		54709.8
2010	Henan	17681980	4358821	75361339	3321813	359311				9.15	0.31	20.19		0.04	0.4	14.55		44.71		41.82		7.85	0.35	18		0.9	44.11		5.36		17					88.37		787		66.85		7.03		6.09	272.23		10737.7
2010	Hubei	16633006	9567211	41488150	1368431	971354		132.77		14.54		83.28			0.05	14.66		20.41		431.18		29.87		82.67		2.67	56.77		166.72		48.24	6.78				61.67		631.78		64	12.52	50.01		3.18	194.52
2010	Hunan	15160948	7004422	63027554	2765857	617878		21.47		22.3	0.14	53.4	0.09	0.39	0.05	10.45		31.85		279.75		28.12	1.1	26.22	1.29	2.32	32.15		126.1		8.8	0.4	11.65	0.63	0.95	56.28		451.97		49.68		4.77	1	1.92	393.44
2010	Guangdong	26652180	10979067	54254222	5073796	2623387		2.86		32.24		29.49		0.76		49.52		54		34.7		65.43		120.49	12.12	5.15	214				48.53		7.16	1.15		350.81		71.56		297.95	3.6	14.3		4.19	551.92
2010	Guangxi	4897729	3680593	20332665	3693170	552011				3.12		0.75				9.84		11.54		55.63		9.12		17.39			23.92		52.12		20.53		14.56			46.2		32.52		86.88				1.7	144.12
2010	Hainan	774117	593782	2374589	220497	100921				3.25		5.42				3.44		1.84		3.68		2.25		1.18		0.33	12.37				18.02		2.1		0.27	25.39				18.35				0.22	23.5
2010	Chongqing	15517749	6648230	51494310	2103477	696995		22.81		5.53	0.18	23.5	0.49	0.75	0.11	15.01		9.52		11.02		11.29		4.16		3.14	24.88		75.14		8.63		0.55		0.17	50.38		195.23		34.28	2.24	5.56		8.2	98.57
2010	Sichuan	53722183	7291802	101750594	3622216	1509696		25	3.91	32.53	0.1	1.85			4.72	34.3		25.66		50	3.7	76.98	6.95	56.29		4.06	47.51		15		87.28	2.32	33.77			76.78		594		88.85	0.7	0.08		39.61	241.51
2010	Guizhou	3066486	3460712	9703084	803631	297585		26.89	1.65	5.14		9.98		0.15		11.1		22.71		503.12		4.38	0..08	8.79			12.42		550.51		13.62		32.57			23.26		678.58		6.95	0.04	0.23		0.12	122.17
2010	Yunnan	5512332	1650467	22649929	735750	73173		19.95		17.15	1.12	36.67		0.07		18.1		15.96		53.76		14.48	1.52	11.17		0.05	19.25		30.95		16.68	0.07	9.34		0.01	29.88		335.33	0.33	51.33	0.02	12.43		0.23	139.95
2010	Shaanxi	9884734	2326805	37709512	1489067	363765		31.5		9.5	0.36	48				16.46		38.62		91		11.5		25.6		7.52	27.11		259.25		4.3		10		0.3	52.48		403.95		76		7.3		16.64	112.38		9263.4
2010	Gansu	2790462	1002114	8742101	441917	230868		28		9.1		11.7			0.08	8.33		32.56		33		4.8	0.01	2.9		0.5	11.41		22		8.9	0.01	2.3		0.21	27.11		506.7		5.9		0.33		1.35	53.52		10544.2
2010	Qinghai	1320376	198432	5852766	135350	25281		4.21		1.87	0.16	5.34		0.01	0.1	4.13		1.78		13.1		2.54		3.32		0.63	4.05		58.06		6.23		1.33		2.74	8.82		114.87		4.51		0.49		3.43	16.02		208.3
2010	Ningxia	1339473	524196	4383300	308788	110735		7.2		2.4		12.3				5.34		6.43		6.02		0.34		0.77		1.73	5.47		39.4		7.3		1.9		1.36	8.29		74.48		5.25		0.09		1.55	15.44		6380.3
2010	Xinjiang	3083771	1238021	10866221	1196658	43669		19		3.1	0.16	12.5		0.05	0.02	6.86		6.68		47		10.6	0.05	25.5		1.22	16.74		44		20	0.3	23.2		0.48	28.52		252		10.45	0.34	6.51		4.6	47.1		19162.3
2011	Beijing	19649963	4684964	39744999	2634747	153793		15.09	0.02	8.76		33.31		0.73	0.41	25.14		61.96		43.35		23.81	0.01	9.31	0.04	4.5	83.97		233.66		45.71	0.37	15.11	0.88	17.04	233.6		279.63		243.49		0.77		10.49	144.74		50794
2011	Tianjin	7348560	1749988	26837984	1402932	208881		11.77		12.69		83.32	2.01	0.09	0.03	13.94		17.86		40.7		11.78	1.68	27.69	2.31	3.34	30.77		70.19		12.55	0.16	39	0.47	0.8	51.87		63.84		106.8		17.6		4.38	66.37		27162.7
2011	Hebei	43581775	7884837	590037307	3893541	1045240		36.44	0.05	7.68	0.91	21.83	2.68	0.19	0.01	28.9		67.29		161.58	0.29	9.1	0.32	14.9	0.32	0.69	53.12		356.03	0.85	45.82	0.52	42.88	0.33	0.94	95.26		1354.39		54.9	1.55	52.4		4.84	316.42		42049.4
2011	Shanxi	8536505	1689324	30922798	940809	188178		71.18	0.15	8.78	0.15	17.94		0.07	0.05	20.61		50.71		245.4	1.36	2.87	0.34	4.3	0.12	3.36	24.37		246.91		14.03	0.13	12.76	0.11	1.32	50.94		1193.58	2.35	32.6		7.97		2	119.9		32841.4
2011	Inner Mongoria	5878398	1628669	16198940	959790	200120		149.95		16.71		30.22				11.2		20.12		1063.33		50.68		65.77		2.15	31.1		394.86		24.5		16.09		1.5	32.53		1691.77		14.92		10.22		1.59	98.99		29737
2011	Liaoning	38206303	10841020	106952922	6145247	2462912		23.65		12.42	0.72	59.71	1.94	0.39		25.04		37.36		61		15.89	0.12	5.9	0.42	1.04	66.37		62		44	0.54	79.05	0.69	0.22	98.74		406.72		114.54		36.05		1.22	187.6		81581.4
2011	Jilin	5276475	3834039	19504343	476288	217954		12.72		12.58	0.39	24.96				7.16		13.94		166.35		10.13	0.13	8.22		0.07	23.34		279.73		25.82	0.17	11.19		0.06	35.23		195.45		47.43		39.48		3.23	110.05		34810.8
2011	Heilongjiang	10963387	6457532	19640440	4793536	998281						5.65				9.71		11.19		225		110		71.21			23.72		102		56					50.07		398.68		93.44		147.55			145.65		42939.4
2011	Shanghai	14626803	3859965	23247247	1663533	209594		12.35		26.18		33.35	9.62		0.03	26.95		38.37		39.52		55.52	0.01	75.63	6.14	1.46	72.04		45.13		88.94	0.03	106.13	1.86	3.41	214.91		43.35		142.5		42.04		8.63	175.22
2011	Jiangsu	141117794	46072668	754308672	18685165	7466010		2.62		2.7		39.98		0.36		39.45		39.99		25		11.85		1.63		1.81	121		0.46		32.6		19.44		0.02	254.77		21		267.86		12.34		9.28	408.21
2011	Zhejiang	73708898	30628351	292478368	33418100	3862406		8.5		32	1.9	122				44.04		31.78		47		23		24	11	1.78	111.9				53		22	4.1		174.05		61		141		26		5.7	352.63
2011	Anhui	18880159	5769954	47487669	3574159	585699		20.31		7.96		35.97	1.04			18.21		17.93		36.78		4.11		4.7		2.4	44.41		50.19		28.44		7.1			58.36		226		39.17				8	191.55		2846.7
2011	Fujian	17423102	11071618	68537391	11860488	930864		10		11.22		42		0.27		25.92		19.83		25		27.95		11.5		0.43	58.33		9		69		11.2		0.25	95.4		94.2		70.6		9		5.29	270.43
2011	Jiangxi	9617185	6341712	36856329	1786984	856061		5.5		3	0.05	7				10.14		17.49		15		5	0.01	7		0.2	30.34		20		17.7		6.5		0.01	45.14		141		33		19.54		1.61	124.95
2011	Shandong	29799313	10844017	80425316	5118984	1154155		98.6		19.32	0.09	50.98	3.11	0.96	0.05	32.29		57.81		869.19		20.6		45.25	0.7	4.2	90.54		584.06		43.28		927	0.44	0.12	168.99		495.4		348.34		130.75		10.07	388.19		61120.8
2011	Henan	18800495	5448869	76565657	4939874	561014		21.23		7.5		20.35		0.09	0.9	19.4		54.9		9.6		8	0.32	14.8		2.9	76.2		26.1		20				0.4	119.13		994		75.09		28.74		9.1	343.6		11830.9
2011	Hubei	32468682	13774417	88440894	4165274	1779037		161.62		15.92		88.16				15.55		25.47		616.63		34.38		85.25		2.38	63.31		243.74		51.65	7.52				70.34		511.74		70.31	14.61	58.81		4.38	211.04
2011	Hunan	17013120	10139751	59424419	4496720	1115077		68.26		19.84	0.15	54.36	0.04	0.43	0.05	13.36		34.96		329.68		35.38	1.1	31.12	1.14	3	38.88		105.91		10.45	0.4	11.83	0.58	1.23	66.19		610.04		67.64		5.3	1	3.28	229.6
2011	Guangdong	27878289	11486711	89985137	9677400	2310054		3.03		34.13		31.21		0.8		51.28		65.29		36.73		69.25		127.53	12.83	5.15	235.86				51.36		7.58	1.27		388.74		67.88		390.76	3.91	16.31		12.08	622.87
2011	Guangxi	5230135	4099383	23143543	2237773	756614				3.36		0.93				11.83		13.31		56.32		9.45		19.56			27.41		54.12		21.19		16.23			51.27		32.45		92.94				1.8	169.89
2011	Hainan	1434370	782431	3933636	629234	138693				3.58		6.56				4.13		2.75				2.5		1.3		0.76	13.5				22.35		2.3			29.68				19.43				0.25	27.24
2011	Chongqing	18974968	10897700	54610283	4496974	928245		27.14		6.58	0.19	24.55	0.51	0.9	0.13	19.08		11.63		12.56		12.87		4.35		3.58	13		85.61		9.77		0.62		0.21	59.1		196.37		42.04	2.46	6.23		10.12	119.27
2011	Sichuan	43905568	8578397	131015563	4041956	7369471		13.14	3	35.6	2	2.56			5.5	42.84		29.49		35		73.06	6.97	93.65		7.3	72.69		10		85.23	2.5	68.99			94.07		537.78		204.83	0.55	0.07		42.55	275
2011	Guizhou	3870387	1612630	12813160	939920	328991		20.26	1.6	5.13		10.6				10.33		25.94		510.9		4.62	0.09	9.34			14.8		563.1		12.3		36.2			28.58		714.36		8.67	0.04	2.25		0.13	145.06
2011	Yunnan	6815644	1969715	18168985	910452	216781		30.08		20.04	1.24	40.7		0.08		21.7		18.55		61.57		22.74	0.63	11.95		0.05	30.44		32.91		17.51	0.07	8.87		0.01	44.61		355.14	0.28	55.46	0.02	12.73		0.22	132.78
2011	Shaanxi	20101571	3261250	63453555	1931217	380035		31.7		9.7	0.37	49.4				16.58		43.47		97.2		12.81		28.7		7.79	30.96		276.89		4.8		11.4		0.32	57.02		437.54		86.5		8.3		13.75	129.99		10069.3
2011	Gansu	9802857	2390933	19589214	565446	184542		27.2		9.3		12.1				11.55		31.89		30		4.55		2.8		0.5	14.83		23		9		2.2		0.2	34.31		508		6.4		0.27		1.38	62.45		12162.3
2011	Qinghai	682731	228292	3071464	200101	28717		4.73		2.17	0.18	6.4		0.01	0.11	5.02		3.22		13.03		2.81		3.9		0.77	3.76		57.31		7.5		1.42		3.4	9.05		128.21		5.77		0.92		4.27	15.88		269.9
2011	Ningxia	1685998	710223	5673978	499579	281424		7.8		2.1		13.1				6.02		7.02		4.39		0.35		0.76		1.27	6.77		36.7		7.24		1.93		1.16	9.74		71.94		4.48		0.06		1.62	14.95		6848.6
2011	Xinjiang	9846755	7743410	40162983	1151677	1327221		21		3.3	0.17	14.45		0.05	0.03	9.91		7.69		45		10.8	0.6	25.7		1.45	19.1		42		20.8	0.03	24.4		0.49	33.05		256		11.65	0.34	6.74		5.71	55.15		21063.8
2012	Beijing	17729073	4182900	31071861	2744653	115895		11.85		9.61		26.8	0.01	0.71	0.49	25.89		69.11		39.3		27.77	0.01	7.03	0.06	5.29	88.89		232.97		49.78	0.41	15.08	0.93	21.35	250.94		272.23		260.27		0.56		11.54	161.83		52555
2012	Tianjin	9850367	1760149	24808391	2999725	286996		15.41		13.6		85.69	3.58	0.1	0.03	14.01		24.84		32.5		9.73	1.01	26.29	0.2	5.83	32.44		75.2		12.47	0.14	43.46	1.13	1.2	57.92		67.6		133.23		18.73		4.7	73.69		30000.2
2012	Hebei	48400166	22564887	575858157	4673949	3109929		37.8	0.05	7.76	0.92	22.05	2.71	0.19	0.1	31.51		70.58		143.43	0.3	9.37	0.33	15.35	0.33	1.05	72.3		357.33	0.85	47.22	0.54	44.68	0.35	1.52	109.01		1394.52		63.36	1.04	54.96		12.5	333.54		44670.3
2012	Shanxi	9264353	1697349	30990990	1092980	219786		73.53	0.16	10.83	0.25	16.92		0.08	0.09	22.02		51.92		254.66	1.49	3.28	0.4	5.45		3.74	27.24		249.09		13.24		11.47		1.55	58.36		1245.39	2.48	34.3		7.5		2.71	134.8		36056.1
2012	Inner Mongoria	3765697	2512336	15458876	1333062	349686		164.62		15.78		27.58				10.88		19.6		1165.1		49.97		62.69		3.35	34.35		436.43		23.83		15.12		1.49	33.6		1734.95		14.29		9.15		1.93	101.53		32921.2
2012	Liaoning	37828386	16566806	89542572	7658510	2008658		24.33		15.73	0.71	39.66	1.95	0.44		27.76		39.05		59.5		21.01	0.1	5	0.5	1.07	75.24		60		88	0.6	93.02	0.79	0.25	108.99		394.82		120.03		57.81		7	200.04		87108.1
2012	Jilin	29337055	7571854	1149635561	1545406	2045410		18.8		11.34	0.05	23.78				9.31		14.47		168.54		11.81	0.11	9.25		0.57	26.78		285.52		27.95	0.15	12.25		0.93	44.23		162.73		47.38		39.08		2.28	100.05		38296.5
2012	Heilongjiang	5461637	2819130	16631425	2494721	823483						6.65				10.83		11.76		360		110.9		72.12			25.8		385		56.6					5.07		403.74		67.83		152.53		5.11	156.32		48336.5
2012	Shanghai	15231106	5132833	21121510	1961718	525199		10.49		26.44	0.01	33.68	8.08	0.12	0.02	29.83		38.74		38.54		62.41	0.01	86.22	3.62	1.49	74.72		44.62		97.55	0.04	126.29	1.79	3.83	229.68		41.19		168.86		42.59		9.93	187.38
2012	Jiangsu	130393503	51378979	316346453	20494290	17162732		5.48		4.67		33.31	0.08	0.32	0.08	43.09		47.24				20.13		14.98		1.8	137.28				30.04		15.96			284.01		14.05		327.06		9.09		10.28	468.86
2012	Zhejiang	84842316	31690877	309579603	35440909	4253281		8.7		34		121				46.03		33.21		49.8		25		25	12	1.82	122.31				58		22.5	4.3		193.29		53		158		29		5.96	391.9
2012	Anhui	21170683	6882436	46540179	4371791	773009		22.14		8.25		40.29				21.76		19.75		22.34		4.58		14.69		3.46	54.78		30.32		44.47		7.9			75.09		146.9		58.15		9.28		9.05	223.18		2965.92
2012	Fujian	23456952	12795097	85419163	12300695	1265781		9.7		13		28		0.32		27.3		20.62		21.76		28		11.2		0.45	64.02		7.83		70.83		10.91		0.26	99.92		79		83.87		10.77		5.48	289.86
2012	Jiangxi	11386654	9422117	39230934	2175570	728969		2		3		8				11.24		18.71		16		8	0.2	13		0.3	34.49		22		16.8		12		0.02	51		135		40		21		2.62	146.48
2012	Shandong	98203154	45518848	203920332	8277409	5341287		72.6		7.92		58.2		0.56	0.05	34.4		65.94		948.89		22.6		47.35		4.7	110.53		723.76		46.28		93.8			197.28		465.4		386.34		137.75		17.32	413.24		67422.5
2012	Henan	25933174	5731610	92449553	4528946	747542		20		8		22			1	19.65		55.33		6.51		20.3		16.5		2.2	92.82		52.49		20.48		0.14		0.5	140.66		1138		99		33.12		10.1	393.1		13006.1
2012	Hubei	51126285	20036685	165172836	91044004	4735542		127.63		17.2		95.26				17.21		29.43		531.74		38.29		92.94		2.65	71.96		272.76		61.19	8.91				81.91		482.82		81.83	17.14	68.47		5.84	245.47
2012	Hunan	18518649	11025532	69240833	8015515	964773		75.43		21.92	0.17	60.07	0.04	0.47	0.06	14.72		35.99		366.84		39.37	1.22	34.63	1.27	3.34	43.98		117.85		15.63	0.45	13.16	0.65	1.37	75.32		523.13		146		6.3	1	4.52	259.66
2012	Guangdong	44713557	87670704	83042355	11375671	4524066		3.12		35.19		32.18		0.82		52.97		68.11		40.18		72.09		132.63	14.04	7.3	250.57				52.7		7.75			430.38		63.56		402.75	3.88	16.72		12.15	689.82
2012	Guangxi	8620703	5609264	29535161	2662032	4124636				3.76		1.23				11.89		14.35		54.45		11.12		22.55			31.13		54.36		24.15		18.89			57.83		36.78		102.85				1.96	183.43
2012	Hainan	1047270	615637	3788821	332132	342315				3.79		7.08				5.13		3.39				2.63		1.43		0.66	16.42				24.18		2.55			34.8				21				0.31	34.23
2012	Chongqing	16558930	7568451	47702090	3541033	1473644		30.42		7.38	0.21	27.52	0.57	1.01	0.15	17.78		13.35		12.12		18.98		5.21		3.91	32.7		92.58		11.02		0.83		0.31	64.28		194.09		48.33	2.62	6.92		20.55	123.42
2012	Sichuan	153388269	10025968	160196519	7628577	2763358		15	3.5	30.88	1.76	3.02		0.08	5	37.77		32.28		40		76.47	6.12	101.27		7	69.48		12		77.55	2.19	71.41			104		340.2		226.9	0.47	0.08		63.73	289.12
2012	Guizhou	6471490	2921583	14961858	1270733	1055406		20	2.6	5.04		11.42				13.33		26.26		695		7.5	0.05	0.22			18.72		504.14		15		20.79			31.53		877.22		11.6	0.05	5.5		0.99	169.98
2012	Yunnan	8134717	2482944	23654524	981676	128773		28.99		20.36	1.26	41.36				21.84		20.11		91.68		29.56	0.89	12.83		0.06	32.81		47.74		24.56	0.1	8.98		0.01	54.78		392.86	0.33	71.53	0.03	14.7		0.27	149.25
2012	Shaanxi	14217981	6635206	43944344	2887127	756170		34.5		10.6		53.5				18.45		47.48		100.6		11.62		27.7		8.19	37.17		274.08		5.09		11.6		0.35	67.21		431.1		91.23		7.3		14.73	148.16		12307.8
2012	Gansu	5110319	4331335	15804807	1493987	627874		29		9.8		13.9				12.6		33.29		29.6		4.6		2.82		0.99	16.29		22.7		9.8		2.23		0.23	35.04		515.7		8.4		0.3		1.99	66		12943.3
2012	Qinghai	898296	174529	3132706	129465	52525		3.09		2.5		7.36			0.11	5.77		5.35		11.92		2.93		4.08		0.78	4.47		47.29		7.55		1.46		3.46	10.77		107.61		6.61		0.99		4.3	18.3		304.2
2012	Ningxia	1956821	960035	5271923	715551	329468		7.88		2.07		15.72	0.37		0.01	6.02		7.59		4.1		0.38		0.45		1.02	7.78		35		7.4		1.98		1.03	11.23		66.23		6.32		0.07		1.72	17.27		7373.31
2012	Xinjiang	12056494	2837702	16002375	2295055	196375		25		3.32	0.15	14.5		0.06	0.03	14.09		10.17		47		10.8	0.05	25		1.4	21.17		40		20.8	0.3	24.9		0.45	38.19		255		13.8	0.35	8.24		5.77	61.94		21844
2013	Beijing	19935179	4250523	35314466	11537902	149412		7.2	0.01	7.06	0.01	22.51		0.78	0.43	23.52		44.64		38.86	0.01	24.4	0.01	5.2	0.04	6.23	86.8		160.83	0.01	49.9	0.46	17.11	0.62	19.75	280.12		308.92		275.99		0.14		11.94	157.04		54591
2013	Tianjin	23369527	1680054	29408859	13579477	255531		16.21		13.9	0.07	86.75	3.62	0.4	0.03	14.43		22.77		12.63		7.5	0.91	10.88	0.21	6.18	35.27		70.43		17.15	0.28	40.84	1.06	1.25	65.9		64.3		124.93		9.86		4.89	75.17		32896.9
2013	Hebei	33696645	10060986	204344410	4249195	2904516		17.83	0.12	7.99	0.94	22.71	1.98	0.2	0.1	34.16		81.09		118.69		9.47	0.34	15.5	0.53	5.32	101.64		236.42		49.58	0.57	66.91	0.54	2.3	126.32		1687.73		95.2	1.04	86.51		7.8	342.14		50219.7
2013	Shanxi	9913731	2247413	32076360	1213270	268237		69.5	0.03	12.18	0.3	25.69		0.04	0.19	21.44		55.78		211.46	1.97	5.47	0.41	5.61		3.89	30.95		229.07		13.92		4.81		1.15	67.89		1019.1		35.9		7.45		7.5	142.94		39826.2
2013	Inner Mongoria	4525859	2078032	13002579	1448205	410744		185.74		9.12		25.02				11.02		22.23		964.03		6.36		11.06		2.77	37.55		760.74		46.45		69.78		2.3	37.77		307.65		53		46.57		2.02	111.76		39020.2
2013	Liaoning	30960480	21560915	176210434	85172182	2549450		23.48		15.98	0.69	39.6	1.92	0.46		30.2		43.09		55		20.5	0.1	4.86	0.42	1.06	81.34		59		89.86	0.6	94.09	0.81	0.35	117.27		344.29		78.26		58.97		7.1	212.46		92108.7
2013	Jilin	33014321	4811799	66564551	1934711	995926		14.89	0.07	18.1	0.4	44.12	1.24	0.43		10.91		17.43		210.13	0.36	11.38	0.51	1.05	1.09	0.12	29.83		311.71	0.11	33.64	0.15	2.26	0.27	0.04	49.72		285.61		20.48		10.49		2.15	98.35		42823.2
2013	Heilongjiang	5302750	2772673	17191862	2162280	933559						8				11.54		13.43		580		54.44		64.1			28.45		560.43							16.84		519.93				9.05		5.86	159.3		53803.9
2013	Shanghai	15795561	5006646	21583948	10730126	377607		9.9		26.69	0.01	26.38	6.71	2.2	0.08	32.95		40.34		31.84		60.4	0.01	76.64	3.08	2.26	77.82		37.58		91.09	0.06	135.08	1.77	5.49	247.56		34.07		188.21		47.47		11.05	205.04
2013	Jiangsu	79550112	34809547	245611224	177321086	4397407		2.84		11.01	0.56	25.89	6.68	2.69	0.2	50.29		52.26		10.32		11.45	0.03	14.24	1.05	1.99	150.74		10.88		20.52		17.97	8.73		318.67		12.26		276.05		17.87		14.71	547.08
2013	Zhejiang	98226036	37014488	350470130	38974610	4265060		9		38		135				52.84		40.52		55		28		30	18	1.78	134.67				61		24.5	5.7		215.51		35		165		32		7.48	440.05
2013	Anhui	23145619	7973864	57638889	36499626	937202		23.62		22.1		44.41	1.22			24.71		21.09		64.79		13.3		6.87		3	62.17		61.7		56.04		8.71			92.07		281.26		87.62		4.66		10.3	254.07		2329.08
2013	Fujian	33152813	17083213	114387444	15530692	1738323		1.81		27	0.8	42		0.33	0.5	24.94		21.4		6		11.6		8.28		0.66	70.54		12.77		28		10		0.38	106.57		54.95		84.5		10.89		1.18	311.19
2013	Jiangxi	12166505	8199057	48840809	2459125	1024749		1		0.85		16.35				13.56		20.65		17		10	0.2	16		0.23	38.41		23		17.5		12		0.3	57.04		155		52		19.3		3.01	164.79
2013	Shandong	31647512	12093074	102258554	7903467	2040794		23.09	0.23	15.79	0.25	62.38	3.78	0.65	0.07	37.64		66.54		502.92	2.45	25.6	0.01	32.35	0.42	1.7	121.4		431.45		51.28		27.7	3.16	0.4	204.72		609.12		430.34		17.75		17.22	456.96		75721.2
2013	Henan	23019337	6784690	89166485	5068200	1039420		25.78		20.27		20.2			1.1	19.9		78.14				30.33		18.15		4.42	83.42		102.44		55.06		25.15			140.02		550		79.54		50.43	21.8	11.1	371.42		15151.7
2013	Hubei	53295744	21394573	144798605	87067138	13474906		131.31		18.86		104.44				21.6		34.81		279.47		42.35		102.79		2.68	79.39		230.28		65.08	10.35				95.25		537.95		97.63	19.38	76.88		5.96	271.45
2013	Hunan	19591993	9648968	72627467	9959821	920212		173.74		14.33	0.19	46.68	0.05	0.53	0.07	16.35		37.02		368.67		34.09	1.37	10.78	1.42	1.74	51.94		421.99		57.51	0.5	14.74	0.72	2.53	86.65		448.12		153.52		38.04	1.08	4.86	281.34
2013	Guangdong	22383031	22154450	83633403	80246937	2783885		3.56	0.2	35.9	0.3	32.7	0.5	0.85	0.02	50.73		72.06		141.87	32.25	78.94		145.38	14.63	7.6	261.04		2.15	1.06	57.54	0.06	9.19	0.06	0.33	446.18		64.89		487.55	3.99	18.55		13.33	711.37
2013	Guangxi	14134193	16394405	31386517	2382464	1115509						1.56				14.06		15.74		14.45		8.12		24.36		0.22	36.5		4.36		8.15		20.14			66.59		14.78		86.35				2.36	211.56
2013	Hainan	1645127	673629	4584699	459191	515060				4.17		7.93				6.23		3.59				2.85		1.54		0.7	17.59				27.35		2.85			37.29				22.92				0.38	36.56
2013	Chongqing	18497995	8420147	57687373	2988719	1577997		32.72		7.49	0.28	29.98	0.71	1.04	0.18	20.78		15.06		14.37		21.25		6.48		3.96	37.79		98.67		12.04		0.98		0.33	81.42		90.98		54.16	2.57	7.42		15.77	140.68
2013	Sichuan	43230401	21221561	232469824	6433613	3389956		13	4	35.2	2	3.44		0.09	0.02	42.65		36.16		35		90.14	6.48	107.41		1.5	80.46		20		186.41	102.32	206.96			114.3		284.3		273.86	0.52	0.09		19.6	309.14
2013	Guizhou	8524653	3389801	27249484	1538881	1605802		27.69	3	8.8		16.67				16.87		21.89		976.06		11	0.06	2.3			21.48		928.36		39.54		51.5			36.65		682.3		16.8	0.06	8.5		1.9	174.72
2013	Yunnan	51210314	6384330	45414512	921900	245685		27.49		23.09	1.38	39.25				21.03		19.59		109.87		31.52	0.95	12.92		0.07	30.47		56.76		24.92	0.1	8.74		0.01	54.9		359.04	0.28	54.83	0.04	35.33		0.7	160.8
2013	Shaanxi	16507839	5806865	46069996	3236961	558921		20.68		10.71		51.75	2.12			22.57		49.47		97.04		15.96		25.44		6.43	43.1		207.55		6.23		11.96		0.37	76.11		460.81		70.58		5.64		13.73	164.7		15963
2013	Gansu	6701918	2131775	20060825	2687118	547995		16		10.6		14.8				14.9		38.96		18		6.5		5		1.1	18.32		20		24		25		1.27	37.39		341.6		38.8		6.7		3.55	69.07		15436.9
2013	Qinghai	911123	214260	3328762	154022	78859		3.4		2.66		7.51			0.12	6.55		5.33		11.71		3.26		4.25		0.8	4.99		44.79		7.43		1.44		3.99	11.11		105.73		9.14		1.03		4.77	19.34		450.9
2013	Ningxia	2370417	892440	7314079	737942	335692		8.88		2.07		15.22	0.23		0.01	6.65		7.7		3.6		0.28		0.35		0.85	9.24		17		4.4		1.08		0.71	12.71		44.1		6.26		0.07		1.89	19.92		8236.4
2013	Xinjiang	6750419	4311082	18275780	3480387	163186		27.5		5.32	0.17	20.5		0.16	0.03	14.93		16.99		50.99		15	0.05	36		2.9	22.78		42.01		34.8	0.3	26.9		1.65	41.86		257		44.3	0.33	26.9		8.97	67.65		23452.4
2014	Beijing	21411911	4544204	36581999	3228028	159843		6.17		7.78		25.03		0.41	0.22	22.38		45.02		26.37	0.01	24.88		4.48	0.03	6.76	90.4		178.68		54.75	0.45	17.54	0.03	19.42	289.46		293.45		284.27		0.11		12.71	169.26		56786
2014	Tianjin	52288985	1511964	32881016	2587381	214466		15.88		14.7	0.07	90.23	3.5	0.45	0.05	13.52		24.91		11.89		7.27	0.8	12.12	0.22	6.81	32.39		75.16		17.69	0.32	40.36	0.72	1.32	71.48		68.49		139.02		9.67		5.16	78.1		34239.9
2014	Hebei	59463150	15914609	73922721	4138326	2941833		15.83		7.5	0.94	20.71	1.98	0.2		35.2		86.91		118.28		8.47	0.34	13.5	0.53	6.5	113.95		229.91		44.58	0.57	60.91	0.54	2.8	141.79		1590.25		104.4	1.04	95.45		12	351.1		52295.5
2014	Shanxi	13853290	2260156	37594376	927182	246185		66.66	0.03	11.87	0.54	18.54			0.29	19.33		58.79		183.5	0.46	4.24	0.1	5.01		3.48	31.86		215.57		12.15		5.79		1.26	69.4		977.61		32.52		6.23		11.01	153.26		42915.6
2014	Inner Mongoria	4524262	2191286	12863381	1188679	404970		194.05		8.56		18.5				11.18		23.24		988.54		6.77		9.71		3.9	41.34		797.14		48.36		60.13		3.02	41.25		318.18		59.71		46.24		2.68	120.54		41967.4
2014	Liaoning	30966079	21561753	176218744	8669466	2549450		11.59		10.28	0.66	26.31		1.98		29.38		43		56.51		19.87	0.12	8.56	0.21	1.07	84.93		66.78		110.05	0.65	126	0.37	0.37	123.67		391.36		112.56		55.16		7.13	214.18		96587.2
2014	Jilin	35259294	4902765	70891246	1848778	973642		15.14	0.07	18.02	0.4	43.52	1.8	0.43		10.67		17.87		185.17	0.36	13.14	0.51	1.34	1.09	0.13	32.47		348.17	0.11	44.03	0.15	3.63	0.27	0.06	53.97		284.26		20.55		10.11		2.26	101.4		45006.2
2014	Heilongjiang	6018703	2314130	17623336	2119568	147967						8.5				12.08		13.8		607		67		69.27			30.65		486							61.56		425.47				11		8.36	163.85		57656
2014	Shanghai	16777545	5309400	22861254	1901735	401191		10.3		25.59	0.01	23.37	3.98	2.2	0.06	33.8		41.26		31.27		68.03		75.05	3.26	2.28	76.45		37.43		101.27	0.01	144.35	1.8	5.65	250.73		33.57		206.98		42.73		11.73	173.89
2014	Jiangsu	86746631	38495734	271234936	22840682	4136138		3.05		12.44	0.7	29.8	4.16	2.45	0.2	53.35		57.23		5		10.54		16.86		1.79	155.08		7.49		26.51		6.8		0.1	330.04		10.74		321.26		17.7		15.8	496.87
2014	Zhejiang	101646917	36252154	358282674	40761024	4374506		13		35.3		140				55.25		44.88		73		25		26.7	16	4	138.84		6		65		24.26	5.9		225.5		59		160		30		11.8	421.2
2014	Anhui	25026011	8622696	64030613	5667585	1115630		25.3		23.67		47.56	1.31			24.9		22.47		46.76		14.42		7.45		2.88	60.95		50.99		61.3		9.53			106.79		233.64		96.51		3.78		14.34	234.35		2304.28
2014	Fujian	39453907	23850881	154234729	20686222	2468994		1.62		28		43		0.43	0.52	26.43		24.26		5.17		8		4		0.76	77.88		11.15		20		8		0.38	119.23		31.3		89.77		11.2		1.38	345.03
2014	Jiangxi	5871047	3879845	23487308	546155	216244		2.5		1		17				15.37		21.79		19		11	0.4	18.89		0.34	42.08		25		18		15		0.4	62.94		162.5		60		22		3.58	169.02
2014	Shandong	34081157	13493771	106199372	8317116	2064426		24.45	0.54	16.23	0.27	65.81	3.89	0.73	0.08	39.58		72.45		468.99	2.75	22.8	0.01	35.43	0.4	3.65	121.61		409.01		52.08		28.1	3.1	0.4	200.49		614.26		443.97		17.07		19.12	470.17		83003.3
2014	Henan	111702852	61995150	266584995	7227386	4968422		78.9		17		8.66		2.5	1	23.43		67.52		58.2	55	25		38		0.92	89.94		128		49		36.85		0.54	145.58		604.85		70.5		48.94		13.5	382.71		18993.1
2014	Hubei	63331563	25423266	172064937	103462255	16012289		128.72		21.93		104.44	1.39			25.12		37.61		262.74		40.81		85.57		3.79	80.25		235.28		69.01	9.51			3.12	101		581.68		99.79	19.81	118.03		6.21	262.09
2014	Hunan	20454062	8770921	75612463	11901986	940457		194		16	0.21	52.12	0.06	0.59	0.08	18.25		39.55		397.5		36.76	1.48	11.62	1.53	1.88	57.57		454.99		62.01	0.54	15.89	0.78	3.14	98.94		429.99		163.53		40.52	1.15	5.18	299.11
2014	Guangdong	27875811	23770818	90900573	18343359	4197175		3.91	0.2	36.5	0.36	33.4	0.54	0.86	0.03	59.59		75.52		43.44	33.46	81.91		150.84	15.18	7.5	272.78		2.21	1.09	59.14	0.06	9.44	0.06	0.34	474.64		65.21		489.99	4	18.64		13.34	810.84
2014	Guangxi	15717222	18410916	34995966	2658829	1256063						1.89				15.51		18.85		18.45		11.12		24.36		0.45	39.92		5.36		11.44		20.14			74.22		16.98		86.35				2.9	238.5
2014	Hainan	1182434	1272614	3367074	704105	471559				4.83		8.7				8.08		3.84				3.5		1.6		0.64	19.71				30.74		2.92			41.1				24.65				0.41	43.93
2014	Chongqing	18216263	7397899	59057073	3359960	2058772		21.72		8.57	0.34	33.34	0.82	1.09	0.22	23.51		16.47		12.37		22.25		8.22		3.96	43.82		36.67		14.88		1.01		0.33	82.62		48.08		64.82	3.27	7.87		20.11	136.54
2014	Sichuan	48201897	20903238	255949276	7134877	3859942		11.2	3.8	37.4	1.5	3.64		0.08	0.03	41.55		35.32		32		97.82	5.87	105.63		8.49	90.07		26		56.87	52.51	97.32			129.9		276.4		349.11	0.38	0.1		33.84	324.13
2014	Guizhou	10184881	4067000	33422482	1696056	1766873		26.83	5.05	14.95		19.3				20.36		24.35		945.42		15		2.5			25.09		1033.87		56.3		72.7			43.35		760.97		18.4		8		2.24	191.38
2014	Yunnan	52089799	6332857	51866040	1094624	307825		31.88		21.79	1.6	36.53				26.92		23.65		127.2						0.07	41.31		69.06		28.13	0.1	9.86		0.01	73.74		347.57	0.25	78.12	0.03	19.06		0.01	203.88
2014	Shaanxi	21948377	7271091	51983707	2467600	589074		19.07		10.29		50.09	1.02			29.18		53.14		92.23		16.36		26.12		7.16	50.55		194.35		6.66		12.34		0.42	82.14		463.61		70.95		5.8		15.58	177.6		19824.6
2014	Gansu	7380000	2560000	21880000	3190000	560000		17		10.1		14.6				18.26		40.01		19		6.8		5.2		1.7	21.02		21		25.4		25.3		2.4	39.21		345.5		39.3		6.9		3.6	73.07		15270
2014	Qinghai	988552	255996	3618881	233778	76721		4.48		2.73		7.73			0.12	6.7		5.73		8.62		3.58		4.41		0.91	5.8		37.26		7.36		1.38		4.55	12.79		101.88		10.08		1.23		4.96	21.74		455.96
2014	Ningxia	2740408	1683369	8472210	658092	912626		5.08		3.49		17.78	0.09		0.06	6.95		7.48		3.9		0.51		0.31		0.88	10.3		20.53		6.66		0.86		0.63	14.33		43.25		5.04		0.07		2.43	23.04		8757.37
2014	Xinjiang	8075372	3485318	24263491	4272294	119426		27.52		5.5		20.53		0.2	0.04	15.04		24.08		50.01		13.34		33.31		2.93	25.79		43.11		36.81		28.9		1.68	47.25		256.8		47.46	0.32	16.48		9.97	73.15		25204.9
2015	Beijing	21371408	3801317	35025499	2577152	183920		6.08		7.59		25.68		0.28	0.16	20.76		47.31		26.6	0.01	26.48		4.42	0.03	7.25	93.17		142.8		53.97	0.54	14.45	0.11	20.45	306.57		273.02		306.54				13.76	174.76		58465
2015	Tianjin	17207193	960084	26105681	1417539	973114		15.47		16.02	0.08	96.57	4.07	0.66	0.07	14.65		34.47		12.71		8.87	0.69	14.64	0.21	7.09	32.41		82.69		19.85	0.47	45.02	0.94	1.34	74.51		78.16		168.72		11.48		5.51	87.3		37677.9
2015	Hebei	50520086	12921105	79795279	4441432	3978293		12.83		22.23	0.37	33.2	4.56	1.14	1.17	32.32		87.55		105.68		10.47	0.47	15.1	0.5	7.79	123.32		182.91		70.13	1.07	52.87	0.92	6.61	162.07		1695.82		216.82		92.89		12	371.72		58750.6
2015	Shanxi	10881374	3219252	34166014	1097181	295088		30.64	0.14	15.45	2.86	23.39			1.61	16.84		54.31		170.6	0.8	4.61	0.1	5.18		5.29	35.04		221.09		12.45		5.89		1.3	73.69		931.2		37.6		4.96		11.15	159.87		54059
2015	Inner Mongoria	5479701	2857617	15481695	626621	371372		143.91		7.98		17.63				9.92		23.02		812.48		7.94		7.07		4.36	45.49		596.93		50.75		41.81		3.37	49.37		309.1		62.92		45.89		2.8	128.14		44869.1
2015	Liaoning	16008793	9307160	56392815	4252542	1194612		4.45		0.76	0.7	25.06	0.1	0.01	0.05	27.28		46.74		53.11		17.01	0.1	10.04	0.23	0.05	89.41		150.06		135.17	0.55	169.9	0.32	0.01	133.92		441.8		156.92		60.49		7.08	230.21		104543
2015	Jilin	7526113	6964261	24173434	1623231	527876		16.24	0.08	17.26	0.4	41.37	1.92	0.46		9.81		19.22		204.37	0.39	15.45	0.52	1.71	1.15	0.15	34.88		425.12	0.12	34.74	0.41	3.54	0.28	0.07	58.99		301.54		22.08		10.45		3.35	106.87		47990.2
2015	Heilongjiang	5145630	1268364	12435225	975240	119504						8.94				12.2		13.14		893.16		90.42		111.59			34.05		853.33							65.52		344.7				11.16		9.01	167.62		62457.2
2015	Shanghai	15076044	3740993	17385353	1870442	364933		10.68		25.99	0.67	21.93	4.86	2.19	0.09	36.04		42.12		27.42		65.54		67.37	3.26	2.82	78.29		31.57		97.1	0.02	140.86	1.78	6.35	269.24		30.21		235.75		42.73		13.5	185.49
2015	Jiangsu	90703898	40391042	245411043	26027869	5243690		2.48		11.63		11.82		0.22	0.01	48.96		62.72				9.38		19.6		1.02	161.94		8.06		15.89		7.23		1.59	355.76		6.26		342.62		21		18.04	529.2
2015	Zhejiang	104910149	46364204	357324073	43516630	5466113		15		36.4		145				53.81		51.24		75		28		29	18	5	146.98		7		67		25.26	6.12		249.89		63		173		31		13.1	443.88
2015	Anhui	20699081	7615719	5339101	5053061	1083529		27.47		25.7		51.65	1.42			25.2		26.74		50.17		15.48		7.99		3.61	67.01		57.84		69.53		10.81			120.02		256.08		131.21		7.22		13.8	251.18		2683.76
2015	Fujian	42290348	28640494	158080330	24181877	2996079		1.8		28.5		43.6		0.44	0.53	25.85		25.64		5		8.2		4		0.76	82.76		11		21		6		0.38	126.26		30.1		93.8		13.3		1.43	344.96
2015	Jiangxi	17540283	11391393	62609693	2911989	2501014		2		1.21		17.5				17.79		28.45		23		14	0.5	22		0.7	45.87		24.5		20		16		0.5	70.3		168		75		21.2		3.91	184.39
2015	Shandong	53075321	18575471	90591462	8979239	3186670		20.98	0.47	15.37	0.24	65.59	3.65	0.53	0.07	38.76		80.85		460.39	2.92	24.92		38.83	0.36	5.57	118.69		401.72		56.46		29.08	3	0.9	223.36		621.15		451.17		18.92		21.17	503.32		90150.1
2015	Henan	25000122	32864571	85763566	4963890	2941179		49.22	1.59	32.14	1	10.23	19.39	3.62	1.61	29.58		80.64		50.97	42	47.99	0.07	32.48	2.28	0.93	125.92		142.33		76.49		40.98		0.6	181.22		667.26		72.17		52.43		13.78	414.07		22375.5
2015	Hubei	71957115	17633586	133353278	9796254	5687635		125.45		22.66		107.71	1.43			25.88		42.1		263.53		44.36		91.62		3.36	85.88		234.2		77.67	10.68		1.7	3.71	116.22		574.5		106.23	21.07	126.05		6.76	278.96
2015	Hunan	28623426	11094705	75005739	10410431	2364139		212.19		17.18	0.21	55.96	0.06	0.57	0.08	19.59		42.53		437.09		40.42	1.48	12.78	1.68	1.88	62.43		500.31		68.18	0.54	17.48	0.85	3.14	110.49		599.49		191.08		47.35	1.34	5.18	328.56
2015	Guangdong	25759880	14853317	72779434	9230688	2972027		4.03	0.2	40.58	0.36	18.8	0.56	0.89	0.03	60.31		82.42		44.46	34.25	90.47		154.38	15.54	7.68	292.75		2.3	1.14	66.48	0.06	9.83	0.06	0.35	501.66		66.57		538.63	4.11	19.1		13.41	845.96
2015	Guangxi	8403301	22471737	32395421	2390933	2284358				2.13		2.65				16.79		23.29		15.46		10.56		30.63			43.13		5.36		12.36		22.43			80.86		14.14		117.85				3.13	251.01
2015	Hainan	728542	802535	1858454	342395	436796				5.12		9.26				9.09		4.19				3.73		1.68		0.67	22.32				40.81		2.67			45.59				25.98				0.43	49.7
2015	Chongqing	17984854	8076608	57831918	3875740	2059114		21.98		8.66	0.35	34.34	0.87	1.09	0.23	22.07		17.86		12.68		24.14		8.22		4.05	47.93		37.23		15.92		1.12		0.06	34.06		45.87		74.01		8.03		24.94	138.36
2015	Sichuan	41516556	23572893	105925718	8072093	3664081		23.52	4.2	40.34	1.6	3.97			0.04	39.38		36.63		29.85		75.61	6.03	115.08		8.99	97.13		24.25		61.33	53.2	106.03			144.6		257.82		341.33	0.31	0.12		39.23	340.8
2015	Guizhou	22815875	6761907	40109919	1569988	2280001		30.5		12.11		19.66				19.11		23.86		1163.28		24.89		14.65			28.19		971.09		95.19		95.25			49.11		736.29		11		8		3.7	197.54
2015	Yunnan	10998880	6230177	29815951	1305979	444374		35.39		22.19	1.78	37.75				27.32		24.2		135.64		30.52		14.19		0.08	41.72		71.27		30.66	0.11	10.84		0.02	76.22		356.07	0.26	82.09	0.04	19.83		0.01	217.41
2015	Shaanxi	19518603	10714131	54247642	4267528	1673954		18.12		9.57		43.49	0.95			26.77		53.37		81.03		17.08		23.6	1.1	7.78	57.76		172.62		7.04		11.24		0.46	88		393.15		79.76		5.86		16.45	187.8		24030.3
2015	Gansu	7008156	5777461	18614097	1016830	311442		17		11		15				13.05		41.04		22		8.5		5		2.2	23.55		30		32		25		4.5	39.87		378		52		6.3		4	76.62		16137.1
2015	Qinghai	848888	330094	3374857	272641	206920		4.3		3.93		9.77			0.15	6.15		6.23		8.36		3.78		4.61		0.96	6.62		36.57		7.49		1.38		4.58	14.14		91.57		16.35		2.94		5.26	22.92		461.46
2015	Ningxia	2508112	2057965	5887450	471662	373641		5.08		2.48		15.78	0.09		0.15	6.46		7.11		3.9		0.71		0.41		1.37	11		8.52		3.66		0.86		0.72	16.58		34.56		6.53		0.07		3.92	23.88		9979.05
2015	Xinjiang	5277569	2428259	17484652	3278898	107076		28.89		5.77		21.76		0.2	0.04	15.68		29.39		62		16.3		40.53		3.76	28.89		57.89		48.5		38.08		2.21	51.32		292.79		48.6	0.35	18.31		10.64	80.19		30728.1
2016	Beijing	21234043	4091488	32708223	1745027	194455		3		8.38		22.62		0.41	0.69	21.35		50.61		21.86	0.01	29.85		5.11	0.02	6.63	97.68		97.72	0.01	55.11	0.55	16.28	0.23	21.38	334.92		240.61		314.41				12.82	195.43		61136
2016	Tianjin	8426570	1165073	25596940	1215740	813735		13.69	0.01	15.97	0.01	111.35	2.6	0.28	0.1	11.38		38.27		11.6		9.9		16.69	0.34	7.92	33.92		88.25		20.81	0.3	50.44	0.58	1.69	83.4		78.83		183.91		14.37		5.62	92.82		41832.6
2016	Hebei	46347965	8859561	50938966	3943057	1057908		5.33		23.56	0.39	35.19	4.83	1.21	1.17	33.86		95.36		97.68		11.31	0.51	20.31	0.54	9.42	136.23		172.91		67.14	1.18	58.16	1.01	6.81	185.57		1782.77		226.82		85.89		16	395.07		68066.8
2016	Shanxi	10734987	2621578	33098231	857464	225623		31.55	0.12	16.25	0.52	31.56			0.2	19.28		58.43		180.07	0.16	8.13		8.39		5.55	38.38		236.57		13.32		1.44		1.32	81.23		936.71		38.49		5.21		12.24	170.36		57432.2
2016	Inner Mongoria	6415947	2936556	17064614	1355635	1200384		173.47		9.08		17.89				10.83		24.73		633.08		9.02		7.12		0.76	49.14		395.6		59.84		42.67		0.65	53.57		291.03		75.16		51.55		4.44	138.48		50537.5
2016	Liaoning	22155081	8941586	49320818	3238980	600454		3.05		0.62	0.52	21.87	0.08	0.01	0.05	25.77		53.13		67.7		15	0.08	10.01	0.21	0.04	92.93		151.56		126.02	0.57	170.01	0.29	0.01	144.23		475.36		203.92		19.4		8.39	243.18		108760
2016	Jilin	6472736	10284807	15406840	1419154	900786		16.55	0.08	16.89	0.4	40.13	1.92	0.46		10.1		22.95		199.46	0.28	15.41	0.64	1.88	1.24	0.15	37.59		411.89	0.12	34.3	0.62	3.44	0.29	0.1	64.66		298.87		23.93		9.02		3.57	112.44		51864
2016	Heilongjiang	4098313	2120803	12819490	769267	101747						9.23				12.76		16.59		986.4		14.01		24.71		0.76	37.21		1039.61							71.43		347.85		38.64		11.28		10.45	172.71		67780.7
2016	Shanghai	14497601	3586945	18333259	1581016	357500		6.68		25.99	0.67	21.93	5.78	2.19	0.1	41.45		45.82		17.42		72.51		75.09		2.61	81.89		24.57		100.96		146.31		5.76	293.49		19.21		255.33		43.18		14.25	217.72
2016	Jiangsu	90562639	44157707	241763822	20947231	4293637		2.39		10.58		13.64		0.15	0.01	45.13		70.12				7.88		10.56		1.51	180.55		5.33		11.13		4.56		0.5	400.31				358.31		21		21.07	619.54
2016	Zhejiang	106031978	46228927	360813134	42942040	5412899		16		38.22		139				53.77		60.96		73.8		31		26.97	17.5	7	163.37		7		68		23.49	6.34		291.06		60.1		174		27		13.85	516.6
2016	Anhui	21911604	8154570	68779488	5014258	1278989		29.7		27.17		54.6	1.5			26.5		32.23		50.94		16.54		8.54		4	75.83		55.67		78.73		12.24			139.54		258		166.82		10.48		14	300.46		2890.57
2016	Fujian	46873581	28347884	179738357	28238641	3493797		2.1		30		45		0.43	0.55	24.58		29.1		4		8.25		3.8		0.76	90.84		9		20		5		0.39	141.51		26.86		99.8		14.29		1.55	381.12
2016	Jiangxi	19897466	17660394	66308762	2993656	2360421		2.5		1.5		18				18.6		34.06		24		15	0.6	23		0.8	54.31		25		21		17		0.7	81.56		172.5		78		22.5		3.99	210.09
2016	Shandong	32132357	23263169	91255715	7265561	1871839		20.18		15.83	0.21	67.56	3.68		0.09	42.69		89.64		420.1	2.88	26.13		39.66	0.34	6.42	128.98		360.12		46.03		24.73	2.45	0.8	249.44		657.41		461.33		15.62		22.81	554.38		107113
2016	Henan	30766062	31914987	106862044	5549917	3199204		40.15	2.34	38.03	0.53	22.96	18.17	3.37	0.11	27.49		109.96		3.19	44	48.4	0.08	42.2	2.08	1	124.03				78		50.25		0.98	189.33		420.06		131.31		57.85		17.54	425.12		26506.3
2016	Hubei	102232321	37837857	181759124	12179176	7444970		40.33		23.91		54.31	1.98			28.82		46.96		239.32		38.27		51.11		3.56	92.73		263.05		101.8	10.45		1.9	3.34	134.85		567.23		134.78	20.36	75.41		6.67	315.3
2016	Hunan	325299096	24311199	80400709	9711250	3328886		217.12		18.09	0.22	58.94	0.06	0.6	0.08	22.82		48.42		466.37		53.38	1.59	19.75	1.81	2.02	70.56		538.08		73.33	0.58	26.59	0.92	3.38	123.6		480.48		207.06		51.31	1.46	5.61	387.18
2016	Guangdong	25808704	16028775	63802887	8591132	2132470		4.08		49.46	0.31	19.8	0.58	0.41	0.69	21.35		50.61		46.26	35.63	113.27		166.48	16.17	6.63	97.68		2.38	1.18	82.61	0.05	10.52	0.06	21.38	334.92		69.35		673.92	3.67	20.68		12.82	195.43
2016	Guangxi	12147107	20376815	41188028	2227826	2259855				2.34						18.43		27.12		2.96		15.12		32.4			45.94				19.41		20.79			88.43		8.01		135.78				3.49	270.21
2016	Hainan	943936	681346	2321020	320022	163248				5.63		9.07				8.83		5.45				4.1		1.72		0.72	23.77				43.26		2.72			51.06				28.6				0.47	54.35
2016	Chongqing	21660286	12550139	63379372	3403438	1482392		25.22		10.11	0.35	33.32	0.85	1.13	0.25	24.8		18.88		15.32		26.68		10.42		4.22	56.2		39.11		18.34		1.41		0.07	102.39		44.84		83.32	2.12	10.56		21.67	164.28
2016	Sichuan	45544276	45797211	118955240	8066899	7688400		20.3	4.5	41.2	1.61	44.28		0.08	0.04	44.16		42.6		28.3		76.32	6.05	116		10.1	108.57		23.8		60.01	3.21	107.2		3.93	166.01		184.2		363.95	0.28	10.27		42.3	392.72
2016	Guizhou	56704264	8961638	67357304	2134364	1495786		35		15.71		23.93			0.2	24.05		25.98		1189.98		25		15		1.2	20.94		904.68		98		97		0.3	71.07		769.89		17.34		8.92		4.89	217.91
2016	Yunnan	13716841	12109320	35610378	1602612	420658		37.38		23.43	1.88	39.87				29.47		27.67		123.78		32.23		11.99		0.08	48.58		60.55		20.37	0.12	8.75		0.04	92.27		388.64	0.23	112.34		20.87		0.62	194.79
2016	Shaanxi	24565519	12405540	59507793	4583691	1137909		11.95		8.23		21.03	0.9	0.65	0.01	25.32		60.68		74.92		18.45		25.87		6.94	63.4		130.85		7.85		12.06		0.45	101.38		322.79		91.85		7.29		17.23	210.67		27919
2016	Gansu	11785004	2697338	17992494	954449	418032		18		13		17				12.88		40.7		29		12.3		5		2.5	27.61		33		46		21		5.6	44.08		401		67		6.86		4.4	83.49		17434.7
2016	Qinghai	954202	233674	3616777	147842	88680		4.38		4.5		10.9			0.16	5.43		6.77		8.21		3.97		4.84		1.01	7.84		36.11		7.86		1.31		4.85	15.66		90.15		23.01		3.74		5.33	24.66		462.36
2016	Ningxia	1335230	1228377	5622338	341401	176865		4.58		2.68		16.28				5.46		7.32		4.3		1.21		0.41		1.46	12.2		9.12		2.66		0.86		0.7	19.13		38.76		12.63		1.07		4.11	25.49		11010.8
2016	Xinjiang	4780360	2392867	15601935	1380003	90445		30		5.56		21.5		0.2	0.04	15.2		25.47		65		18.25		39.2		6.64	30.17		62.36		50		40		3.14	56.93		529.59		55.9		20.77		12.09	79.92		36050.1
2017	Beijing	25647787	4642108	33346750	2162090	214016		0.53		8.13		25.43		0.29	0.65	21.82		53.29		8.94	0.14	33.58	0.01	5.55	0.01	6.36	99.49		47.54	0.03	56.58	0.62	19.3	0.1	20.16	355.89		180.91		328.65				16.39	218.05		65466
2017	Tianjin	9287790	941352	21082154	495857	425176		6.41		16.72	0.01	107.39	2.8	0.22	0.1	11.05		42.07		4.33		10.27		18.21	0.43	8.28	37.46		66.07		19.64	0.07	45.71	0.92	2.34	91.52		62.31		184.13		13.77		6.72	99.68		47566.9
2017	Hebei	44495876	12428246	57543830	2749598	929416		4.02		25.41		37.01		5.96		36.77		105.56		101.72		9.69		18.2		22.24	148.68		150.28		4.59				4.1	215.13		1564.03		241.69		84.61		31.12	436.66		74462.1
2017	Shanxi	11756278	2611447	35009590	971800	247133		7.06	0.13	18.22	0.88	44.72		0.17	9.14	66.76		66.76		190.07	3.16	10.58		9.28		4.78	43.16		240.57		15.32		1.24		0.52	90.37		978.18		45.84		0.58		12.11	182.49		51586.4
2017	Inner Mongoria	4016694	2485993	25828978	367825	293923		185.26		10.25		18.56				10.38		31.67		382.31		9.87		8.01		0.86	50.69		212.33		60.18		49.56		0.75	62.4		432.46		78.73		53.93		5.21	155.2		54002.5
2017	Liaoning	9623398	4529040	28101754	1961260	466394		1.09		0.58	0.51	21.89		0.01	0.06	24.93		57.7		45.81		16.13	0.05	8.51	0.18	0.15	98.29		138.6		131.88	0.55	160.09	0.24	0.01	152.89		488.71		259..96		11.03		9.86	253.73		118236
2017	Jilin	3975037	7360261	12862196	923197	683559		16.55	0.08	17.99	0.4	30.13	1.92	0.46		10.52		24.63		159.31	0.28	15.45	0.74	6.89	1.21	0.45	39.96		324.85	0.12	39.9	0.68	8.5	0.29	0.61	70.3		196.75		26.05		12.01		7.68	116.6		57721.7
2017	Heilongjiang	6136058	1938494	10851102	654439	121926						10.5				11.89		18.72		881.33		15.08		24.64		0.86	40.05		894.89		26.75					77.34		352.24		40.65		21.16		6.41	181.38		73217
2017	Shanghai	16690362	3618222	20206637	1614388	503836		1.55		27.09		26.55	4.75	3.21	0.11	44.31		49.77		2		75.69		76.23		2.8	82.18		2		105.95		156.13		6.36	316.41		4		282.36		33.88		14.52	228.79
2017	Jiangsu	93709279	40348761	239359027	25063438	4493855		2.41		5.02		12.32		0.17	0.01	46.77		83.2				7.81		4.25		1.05	201.94		5.72		8.73		3.43		0.13	453.43				384.21		24.28		22.58	684.31
2017	Zhejiang	113808755	50006471	385628441	42971824	6025219		10		42.81		141				59.04		66.63		46		32.55		21.8	14.5	7.86	179.41		5.1		62.1		18.2	5.45		326.54		38.9		187.45		25		15.95	547.22
2017	Anhui	30985528	10360709	87872494	5291738	1451831		32.45		29.68		59.64	1.64			29.05		36.42		54.03		17.54		9.06		3.68	85.38		57.14		87.8		13.65		2.86	157.27		178.2		186.79		6.77		16.36	321.06		2933.1
2017	Fujian	55546202	32964886	227736886	34485679	3676057		2		33		48		0.75	0.73	26.54		33.92		3.8		9.3		4		0.78	100.39		8		22		5.2		0.41	156.15		24		104.3		15.4		1.9	408.24
2017	Jiangxi	24246683	18598714	83078251	3080630	2604999		3		2		20				19.73		34.96		25		16	0.7	25		2.3	61.15		26		22		18		2.1	93.64		177		84.5		26		5.2	231.01
2017	Shandong	34661728	22148955	88910176	9233780	2106518		9.8		16.51	0.27	69.58	3.68		0.1	45.71		100.19		341.54	3	27.75		42.04	0.35	8.99	140.09		236.07		48.33		25.47	2.46	6.29	279.76		565.05		528.31		16.3		26.59	604.79		126587
2017	Henan	45031889	39325025	110221022	7417760	4344298		11.32	2.4	53.95	0.84	64.89	16.45	1.48	0.05	35.3		179.76		59.62	55.76	68.51	0.07	21.97		2.02	84.69		22.2		31.7		34.76		1.61	125.41		282.63		298.34		11.6		20.95	468.08		38897.8
2017	Hubei	84116901	43470933	160675390	13011482	5734695		39.98		24.89		55.54	2.06			31.8		54.22		265.36		39.04		52.13		3.84	97.96		273.76		103.82	11.17			3.77	149		575.81		137.72	21.3	78.32		7.27	337.84
2017	Hunan	29483265	27839814	91579845	16803581	4544697		230.17		21.18	0.22	49.22	0.06	0.6	0.08	22.84		56.37		487.09		63.96	1.68	14.03	1.91	2	76.78		551.31		82.53	0.61	19.87	0.97	2.49	133.33		525.95		231.37		47.6	1.58	4.86	408.9
2017	Guangdong	38786029	13827843	86026246	10704008	1981425		4.16		50.9	0.31	20.37	0.6	0.95	0.04	68.89		109.46		47.97	36.95	117.46		172.64	16.77	8.29	333.07		2.47	1.23	85.89	0.05	10.94	0.06	0.37	588.71		70.82		688.33	3.75	21.11		14.34	943.62
2017	Guangxi	17588248	20552893	44724012	2209840	2275501				2.56						20.43		34.35		2.46		13.63		38.4			50.07				9.35		11.02			101.63		8.29		124.78				2.2	287.61
2017	Hainan	1108058	622745	2534722	378362	133794				6.05		9.66				10.01		6.5				4.42		1.82		0.76	26.31				47.19		2.76			57.39				30.65				0.55	57.99
2017	Chongqing	23792942	15724466	62701752	3814481	1874176		24.74		10.67	0.37	34.63	0.88	1.14	0.26	25.02		23.79		14.93		29.14		10.87		4.38	60.27		38.21		19.08		1.52		0.07	70.12		43.54		86.64	2.24	11.59		23.92	164.28
2017	Sichuan	55695041	32892136	152561769	10928360	6124033		18.3	9.96	42.23	1.7	46.52		0.1	0.5	41.14		48.19		35.1		80.3	6.3	119.8		12.12	117.99		29.4		62	3.23	109.6		4.54	182.68		105.9		379.68	0.29	10.74		45.43	422.63
2017	Guizhou	11453236	6908665	36453371	1784479	1045316		25.61		18		25				33.14		31.97		1210.89		40		30			39.7		897.16		130		120			75.49		948.38		23.02		11.76		6.83	261.71
2017	Yunnan	14561244	14286333	39733747	1599041	385509		38.23		23.96	1.92	41.78				34.55		28.73		112.23		33.69		12.03		0.08	50.84		60.31		21.09	0.13	8.74		0.04	89.04		357.44	0.2	115.75		20.51		1.19	216.76
2017	Shaanxi	23871991	12534633	61359084	4224681	1268998		11.89		8.96		21.91	0.91	0.07	0.01	28.91		65.12		66.78		19.88		24.01		7.39	70.91		115.44		8.07		11.46		0.56	112.67		272.8		95.78		6.08		18.64	235.82		39578.6
2017	Gansu	6026895	2039000	17265688	943083	232893		17		13.5		16				16.37		44.61		28		12.5		5		2.6	30.82		32		48		19		5.7	48.13		394		70		6.1		4.45	91.33		20360
2017	Qinghai	1143362	247300	4361419	136862	91074		4.73		5.86		11.77			0.17	4.82		8		9.56		4.59		7.86		2.38	9.65		22.5		6.52		7.85		4.56	17.47		105.49		25.92		4.32		4.42	27.35		7844.6
2017	Ningxia	1230668	1080173	5673089	298195	123233		4.28		2.53		16.08				5.73		7.77		4.15		1.31		0.44		0.86	14.19		20.62		2.16		0.83		0.65	21.92		55.89		15.59				2.5	27.35		12978
2017	Xinjiang	5115205	2153601	15192859	1034270	88678		30		5.56		21.5		0.2	0.04	16.53		30.54		62		17.25		38.2		6.42	33.52		58		42		38		2.89	73.65		573.11		74.9		11.84		12.12	86.57		37754.6
2018	Beijing	26976203	4603550	41766919	3073639	138597		0.2		9.02		24.83		0.46	0.36	25.3		55.87		1.85		21.9		4.28	0.01	7.48	102.9		3.3		49.55	0.51	25.85	0.01	23.4	387.68		76.18		357.23				14.11	256.36		62932
2018	Tianjin	7435564	2502794	37763311	344744	184970		3.83		15.97	0.03	95.11	2.47	0.22	0.13	11.52		46.49		3.4		10.81		17.14	0.51	7.98	27.83		46.74		19.16	0.08	42.75	0.95	2.29	106.45		44.55		191.1		13.26		9.72	111.62		49451.5
2018	Hebei	18981427	9484720	53151285	2675797	812325		2.19		13.41		25.93		3	0.1	43.87		116.99		121.72		10.59		18.2		10	166.84		79.28		50.09					259.9		1756.6		201.16		4.46		36.48	494.07		83185.3
2018	Shanxi	12199231	2909540	37805993	945567	289170		6.43	0.05	14.21	0.47	48.02		0.15	0.19	24.69		72.51		203.65		8.7	0.11	5.68		4.58	52.01		203.07		15.75		1.43		1.57	102.75		565.1		36.96		1.02		11.92	198.49		55160.7
2018	Inner Mongoria	18365218	6963174	9872868	265002	449152		181.73		10.23		18.54				11.1		47.11		398.81		10.46		8.49		0.87	52.91		223.07		60.54		52.53		0.76	129.48		333.76		84.13		57.56		6.09	145.69		58293.3
2018	Liaoning	8566806	5553188	28436284	1660879	321283		0.18		0.12		0.68	0.25	0.01	0.06	24.12		61.71		13.31		16.01	0.05	9		0.16	106.4		100.83		140.03	0.45	160		0.01	166.62		417.35		307.72		12.13		12.86	272.3		126747
2018	Jilin	5167448	4716517	20623690	745508	479613		4.13		17.97		30.15		0.47	0.4	9.89		27.45		3.83		19.82		6.97		1.55	43.4		124.9		44.52		15.49		2.22	79.29		180.77		24.21		13.22		5.23	123.22		62633
2018	Heilongjiang	5657336	4863227	11169605	522022	61053				0.03		11.63				11.82		25.12		582.73		16		25.6		2.1	46.2		591.75		28.5				1.3	106.48		312.1		44.3		23.1		8.47	184.64		76652.3
2018	Shanghai	16948285	4278269	18954361	2039834	902310		1.35		26.74		25.97	4.56	3.28	0.1	43.68		54.23		2		63.89		88.15		2.68	88.83		2		92.91		77.34		6.66	349.79		4		215.71		9.49		15.83	243.55
2018	Jiangsu	100465171	37872251	257666274	26811036	4107839		2.49		5.17		11.24		0.19	0.02	54.69		90.76				7.3		4		0.49	231.18		4.28		8.36		3.32		0.16	525.53				407.28		26.6		26.61	758.27
2018	Zhejiang	106009188	53543500	324430046	32995290	7448797		9.5		44.91		131				71.76		74.17		29.26		31.5		16.8	2.5	7.16	205.15		4.1		61.5		15.2	1.45		373.35		30		186.45		23		23.95	602.82
2018	Anhui	29643738	11939806	103380302	5354220	1646983		20.87		31.46		63.21	1.74			34.01		41.36				18.54		9.58		4.51	102.09				92.95		14.45		3.51	190.18		143.32		223.93		6.72		20.04	366.07		2673.08
2018	Fujian	61184945	41224499	264805399	64741023	8391296		1.8		35		48.6		0.8	0.83	35.11		39.66		3.6		9.5		4.2		0.78	115.79		7		23		5.3		0.41	172.26		23		108.2		16.1		2.06	439.67
2018	Jiangxi	31548884	22140342	93553859	3736335	2623083		3		2.5		21				24.66		36.08		24		18	0.8	26		2.6	72.53		22		24		19		2.5	116.73		271.5		97		32		6.3	262.58
2018	Shandong	40466540	22316320	91183126	8769152	1724234		1.2		12.51	5.6	57.58	2.98	0.08	0.09	50.8		109.85		281.54		22.75		33.04		12.41	158.27		186.07		44.33		22.47	2.26	7.56	327.09		533.05		431.02		15.65		34.57	668.06		133997
2018	Henan	53091762	32310275	162434486	6905970	4951441		32.89	0.29	70.17	2.38	69.47	2.95	3.08	0.49	44.23		84.06		56.4		127.97	0.45	34.55		8.52	192.67		32		37.95		22.71		1.2	214.39		335.12		292.27		16.29		32.1	603.3		43420.7
2018	Hubei	72007561	38955564	172082123	12683465	5042534		35.59		25.6	0.34	54.97	2.15			36.54		62.16		252.9		41.72		56.94		6.44	109.77		264.29		112.81		30.17		2.21	180.44		515.69		162.63	20.73	78.1		16.57	395.03
2018	Hunan	48441967	34681285	104165682	10528413	4501421		238.41		21.94	0.23	50.98	0.07	0.63	0.09	25.21		59.45		520.16		68.3	1.79	14.99	2.04	3.14	90.89		588.74		88.14	0.65	21.22	1.04	2.66	157.68		503.5		263.04		49.59	1.65	6.07	458.88
2018	Guangdong	34112421	14972987	91408772	9845227	2545429		4.27		51.01	0.31	20.91	0.61	0.98	0.04	72.32		124.92		48.98	37.73	109.37		174.35	17.12	8.46	365.07		2.54	1.26	88.15	0.05	11.23	0.06	0.38	669.7		72.55		705.19	3.84	21.63		14.69	994.63
2018	Guangxi	15313652	14433668	36949015	1943750	1941765		0.05	0.01	2.56	0.01	8.02	1.11	0.06	1	21.14		40		2.46		13.63		25.4			54.09		2.52		9.35		9.05			122.78		6.89		73.66				3.25	335.62
2018	Hainan	1241616	931419	3899037	237678	264898				6.24		10.13				8.34		6.95				2.81		1.18		0.49	32.8				48.7		2.89			69.37				31.63				0.56	58..27
2018	Chongqing	23631715	14013779	62290834	4006669	1861835		14.46		14.77	0.41	34.66	0.66	1.02	0.27	24.03		29.19		6.51		38.22		12.66		4.4	67.85		4.46		23.12		1.88		0.1	130.99		45.96		103.94		35.11		14.25	205.04
2018	Sichuan	71055263	51648708	192585788	8203723	6224139		10.43	5.42	37.56	3.5	77.09	5.62	0.3	0.2	48.93		58.3		26.3	0.1	92.9	0.2	68.68		12.56	129.88		19.4	0.02	106.88	0.3	75.5		7.5	212.2		101.69	0.03	401.01	0.02	12		48.75	466.36
2018	Guizhou	15735827	7066603	40987387	1570370	2092602		6.49		22	2	30				33.58		35.39		850.01		46		39.83		6.06	42.86		650.5		150		198		5	95.09		547.42		20		13.62		8.95	284.48
2018	Yunnan	18496722	24164057	46896965	1639844	776412		36.81		24.46	1.94	42.65				42.53		36.32		109.97		38.68		12.38		0.09	60.1		59.21		27.71	0.13	9		0.04	115.61		345	0.2	122.19		20.79		1.2	231.89
2018	Shaanxi	36885355	12676564	71702836	3519887	3383108		14.02	4.87	10.19	0.05	25.03	1.15	0.79	0.08	31.79		72.31		51.6	0.02	26.34	0.31	25.98	0.48	6.94	82.47		90.29	0.21	10.41	0.04	11.74	0.81	0.7	130.97		272.51		103.72		6.56		20	259.31		35226.8
2018	Gansu	7047258	2031859	17998624	753921	181896		15		12.45		14.5				14.99		52.69		24.5		12.6		5.2		3.1	34.88		22.6		45.4		18.1		6.2	56.27		336.14		74.5		8.9		5.2	101.23		23460.4
2018	Qinghai	1174198	300086	4385366	162379	55595		4.21		5.35		12.99			0.26	4.61		8.68		7.98		4.95		7.36		3.46	10.9		19.21		7.03		8.41		5.16	19.98		90.64		25.89		4.74		6.12	30.41		7923.9
2018	Ningxia	1213349	880915	6287053	288821	217252		3.15		1.3		19.8				4.7		8.18		3.15		0.9		0.46		1.04	15.63		17.74		1.15		0.45		0.73	22.18		39.04		11.08		0.03		2.82	29.54		14682.8
2018	Xinjiang	4814899	2741318	12889489	657135	129098		15		5.56		21.5		0.2	0.04	21.81		38.78		45		7.86		18.77		7.83	38.19		73.22		11.52		2.17		1.86	110.74		593.72		107.6		2.35		15.13	96.07		39478
2019	Beijing	28461850	15397562	45240039	1995300	795894		0.12		8.89		22.28		0.48	0.41	26.39		57.98		2.21		19.53		4.54		7.35	96.51		1.32		40.63	0.57	21.95	0.01	23.35	417.17		48.65		370.2				14.59	251.6		63927.8
2019	Tianjin	7673995	1063991	18510251	303276	159054		3.28		18.16	0.05	94.65	1.41	0.25	0.21	13.14		49.7		0.91		13.81		16.26	1.88	7.77	29.44		36.61		20.11		48.23	0.76	2.43	111.09		38.16		199.08		14.47		9.8	114.19		51409.5
2019	Hebei	23538860	9236540	51648797	2364003	23494093		2.19		10.41		21.93		3	0.1	42.87		124.04		91.72		7.11		20.2		7.26	182.39		71.28		33.64				10.98	289.61		1313.26		279.51		0.46		54.09	523.09		85881.8
2019	Shanxi	14733042	3022315	35486200	953843	346772		4.96		14.92	0.13	48.83		0.11	0.1	25.54		79.29		164.18		10.78	0.26	6.03		5.58	58.53		154		17.34		2.22		4.86	113.13		422.7		39.56		2.62		14.27	213.56		67828
2019	Inner Mongoria	3696207	1731619	7241562	239781	268499		176.64		10.84		19.65				12.87		49.46		385.72		10.92		8.87		0.88	57.1		215.75		63.22		54.85		0.77	146.14		333.7		87.45		59.02		6.41	140.77		61374.8
2019	Liaoning	79095347	7707264	25439805	1393429	401593		0.33		0.41		4.75	0.69	0.01		22.24		64.7		0.06		16.89		9.05		0.02	110.4		94.38		142.36		161.17			173.38		413.61		324.42		12.3		11.01	283.56		120379
2019	Jilin	25549867	3782267	10140877	887941	2358016		6.1		17.87		30.04		0.47	0.51	10.36		30.62		4.13		19.21		6.14		1.55	46.45		126.3		43.48		13.68		2.32	85.57		188.54		24.2		12.46		4.2	128.01		64618.9
2019	Heilongjiang	16509433	8538941	16902736	395194	39938				0.9		9.8				11.14		30.57		447.73		43.01		39.1		0.98	53.3		394.75		35.01		39			89.8		273.15		50.05		45.86		8.6	182.29		78100.1
2019	Shanghai	30731148	6478115	50625730	1847020	1360850		1.49		26.04		26.5	6.85	3.3	0.11	47		57		1.8		62.5		85.15	0.11	2.7	87.73		1.8		92.6		76.34	0.05	6.9	377.48		4.1		218.5		10		16.13	245.04
2019	Jiangsu	106501590	39411320	244403710	24693004	4007816		2.26		5.06		10.14	0.13	0.16	0.02	61.6		97.63				7.04		4.1		0.51	244.48		3.18		8.89		3.37		0.19	563.2				412.69		29.05		30.29	767.48
2019	Zhejiang	99616450	45211482	253700287	30101438	7135554		5.6		42.81		128				87.99		82.58		25.76		30.5		16.8	2.2	7.89	218.02		4.3		55.5		12.2	1.35		404.1		28.2		180.45		24		28.75	640.95
2019	Anhui	30204120	14362416	197212695	8015121	11308101		21.31		32.12		64.55	1.77			37.59		47.57				19.66		10.15		5.09	116.05				101.13		15.72		3.96	210.25		35		302.21		11.33		22.6	395.79		2525.82
2019	Fujian	69968538	50183582	280324971	71627201	36020524		1.7		36.5		48.7		0.9	0.85	38.54		44.08		2.95		9.6		4.3		0.8	127.11		6.1		22.8		5		0.42	186.98		21.35		113.4		17.5		2.33	464.12
2019	Jiangxi	40338088	22274106	104162770	6124560	4114975		3		3		22				29.39		38.45		24		22		25		2.3	83.88		20		26		18		2.2	131.3		250.1		114		32.5		5.4	287.56
2019	Shandong	45077789	27651476	103756642	8153890	2751803				12.73	5.45	60.11	3.02	0.1	0.11	60.69		123.27		254.76		23.15		34.17		12.97	174.33		170.76		44.05		23.04	2.4	7.71	357.51		478.68		433.46		15.61		36.76	698.21		148256
2019	Henan	45881581	25487703	117487126	5454063	3711929		30.26	0.11	76.31	2.03	70.59	2.35		1.48	45.81		83.82		55.92		128.13	0.98	35.66		10.28	215.5		30.31		38.45	3.67	25.52		1.44	218.48		331.58		294.08		18.26		33.93	610.6		51599.8
2019	Hubei	63546274	36489806	133440842	12604905	4826343		34.62		28.08	0.36	60.16	2.27		0.03	40.32		69.27		246.48		45.4		61.44		6.94	114.81		257.52		124.96		32	2.45	2.41	201.92		501.46		181.87	20.11	83.48		17.98	436.46
2019	Hunan	58927942	38828732	112854758	10529227	4246941		250.48		22.05	0.24	50.56	0.07	0.66	0.09	28.76		65.05		517.45		78.15	1.89	15.83	2.16	3.31	102.31		582.89		97.69	0.69	22.41	1.09	2.81	175.31		408.39		314.07		50.44	1.68	6.33	509.52
2019	Guangdong	42164885	23422910	112257945	11843484	3797662		4.01		45.01	0.27	20.3	0.56	0.91	0.04	86.29		148.21		45.94	37.97	96.5		144.01	15.85	5.46	413.62		2.38	1.27	77.78	0.04	10.9	0.06	0.42	768.12		65.87		770.2	3.3	20.96		15.42	1078.62
2019	Guangxi	15597011	15207312	44666416	2041114	2132283				5.52	0.01	17.35	1.11	0.06		25.76		43.93		0.06		13.63		16.3		1	63.15		0.02		3.35		9.05			135.64		0.89		9.05				8.48	370.3
2019	Hainan	1479203	1299446	3925126	197497	378461				5.83		9.48				9.45		7.52				2.68		1.13		0.54	37.74				47.28		2.5			78.16				33.28				0.82	67.75
2019	Chongqing	25140799	14890985	64358872	3369750	1925877		15.08		16.62	0.04	36.47	0.62	1.06	0.33	27.53		32.3		6.76		41.41		13.28		5.54	73.14		4.76		26.35		1.97		0.1	141.24		48.14		117.58		28.5		16.24	204.63
2019	Sichuan	91700780	42235524	187037329	10371804	8820997		10.71	5.56	20.56	1.8	95.09	3.62	0.45	0.22	54.8		64.71		15.74	0.1	93.8	0.2	69.79		12.56	143.49		10.73	0.02	96.98	0.3	65.85		7.38	234.72		72.13	0.03	444.01	0.02	8		51.06	483.72
2019	Guizhou	18184342	6463201	43987606	3883552	1476919		3.8		22.39	2.97	32.1				34.93		36.78		788.34		47		40		7	46.26		564.77		155		200		6	90.35		494		21.5		14.9		9.78	339.4
2019	Yunnan	26847757	12350436	46035973	1607635	535461		34.43		25.76	2.04	43.91				52.96		41.46		102.27		41.78		13.37		0.19	68.53		55.07		29.79	0.13	9.67		0.04	128.58		327.74	0.18	126.41		22.47		1.37	244.72
2019	Shaanxi	30314138	10210454	78447495	2701866	2804000		13.35	4.03	10.26	0.24	25.53	1.86	0.86	0.09	34.92		77.48		47.5	0.02	28.5	0.38	15.66	0.83	7.44	93.91		84.23	0.2	11.24	0.65	10.39	0.87	0.74	146.3		284.7		107.06		4.96		21.53	262.19		38614
2019	Gansu	7439541	2351854	14219698	572396	239699		14.5		12.7		14.5				15.61		55.73		23.1		12.8		4.5		3.7	37.6		21.3		47.97		17.5		6.8	64.3		327.45		76.25		7.2		6.06	108.45		26121.3
2019	Qinghai	1895826	400448	3418127	149178	60191		4.06		4.71		13.03			0.33	4.9		8.2		5.95		4.95		7.36		4.16	12.41		15.11		6.03		9.41		5.16	21.85		65.02		28.39		8.49		7.19	33.05		8014.55
2019	Ningxia	12144934	2200593	8818739	209766	256424		3.24		1.34		20.55				5.12		8.84		3.31		0.95		0.48		1.1	17.1		18.63		1.21		0.47		0.63	27.27		40.32		11.52		0.03		3.3	31.12		13952.2
2019	Xinjiang	10531244	4323791	12407229	485984	74644		12.68		6.02		24.11		0.2	0.04	24.13		42.41		38		7.25		18.2		6.94	44.54		55		10.8		2.3		1.4	149.6		465.88		117.9		2.17		13.65	110.03		40427.4
2020	Beijing	29206236	12640731	41551096	1507284	312189		0.01	0.01	7.07		15.34		0.33	0.36	24.85		58.57		0.02	0.01	16		3.66	0.01	5.5	91.21		0.03		32.21	0.54	15.38		26.52	399.73		35.83		330.58				15.84	279.79		65935
2020	Tianjin	11931723	2478761	23107231	371134	322944		2.14		15.98	0.03	93.16	5.65	0.28	0.23	14.14		44.74				11.88	0.01	15.58	1.92	7.01	32.29		9.21		14.11	0.01	44.46	0.78	2.12	115.35		23.24		206.76		15.4		12.14	126.1		55336.2
2020	Hebei	20587911	12575705	48207366	1820944	756101		0.34		22.16		28.9	1.96		0.1	44.23		119.02		73.75		23.85		10.8	2.95	3.21	177.63		8.03		14.96		3.33		3.66	306.79		1011.64		311.79				81.84	553.69		87792.6
2020	Shanxi	14018568	4965195	32746697	1064017	738866		2.24		13.97	0.83	46.72		0.08	0.29	24.9		82.22		134.18		6.78	0.26	6.03		5.08	58.6		124		15.34		2.22		4.88	117.43		372.73		33.56		1.77		15.65	230.42		74889.5
2020	Inner Mongoria	3426119	1959085	7237814	242413	94891		157.8		11.27		20.44				14.22		49.2		367.35		10.37		8.43		0.84	55.45		206.7		63.22		54.85		0.77	154.27		351.59		92.26		62.27		3.86	154.14		63311.9
2020	Liaoning	13965288	7257662	24491542	1138347	544212		0.33		1.03		5	0.97	0.01	0.02	22.48		63.28		0.03		15.2		8.15		0.02	105.68		90.59		142.64		160.85			172.53		374.97		342.12		2.15		9.12	312.79		132767
2020	Jilin	4072790	3884448	8889189	371788	512027		4.68		15.37		27.52		0.47	0.51	11.07		29.12		2.81		9.99		3.62		1.55	45.96		107.67		47.34		16.59		2.32	86.48		147.13		21.18		13.54		6.88	141.15		67591.4
2020	Heilongjiang	12820189	9540597	10801772	232827	72478				0.72		8.18				10.5		29.63		303.73		31.59		56.2		3.98	48.84		151.75		39.52		49.9		2.05	105.09		168.48		36.99		37.28		9.6	195.24		82603.8
2020	Shanghai	27355685	7953254	24112793	1034731	708273		1.2		25.04		28.05	10.69	3.3	0.11	49.35		55.17		1.5		66		89	0.12	3.2	77.67		1.7		82.6		77.7	0.06	6.4	360.94		4		210.5		9		17.13	257.14
2020	Jiangsu	115882385	44196850	260396603	27515901	4780529		2.25		5.3		9.54	0.11	0.15	0.02	59.95		99.14				4.18		2.2		0.75	238.5				0.71		0.57		0.11	575.01				425.31		30.87		34.22	797.7
2020	Zhejiang	93973513	43114127	249458527	28982205	6983064		5.4		43.51		99				92.43		83.49		23.26		35.7		18.5	2.7	6.06	215.83		4.5		59.5		12.7	1.45		421.39		25.6		202.55		28		24.95	687.45
2020	Anhui	34558921	14855802	127295943	4789119	2685496		22.56		34		68.33	1.88			39.53		50.9				19.68		10.16		4.7	117.57				105.43		16.39		2.69	223.48		23.68		285		4.83		25.55	407.75		2575.82
2020	Fujian	69600755	57204869	274250775	48012827	9435577		2		39.48		36.8		1	0.9	38.26		42.8		2.5		8.9		4		0.6	131.54		6		22		4.8		0.3	196.46		10.5		115.5		16.1		2.44	503.47
2020	Jiangxi	46627585	23356349	95450924	6718666	2800189		2.8		2.8		21.5				28.83		37.52		25		23		24		2	82.45		20		27		17		1.8	138.99		243.8		125		17		5.7	304.47
2020	Shandong	45037054	22602637	82840785	7996795	2113181				13.12	0.45	57.71	2.87	0.1	0.11	65.71		135.17		224.76		21.99		30.75		12.32	173.68		150.76		43.17		22.35	2.16	7.32	370.66		503.49		418.79		15.14		41.91	726.17		159346
2020	Henan	61749788	25527062	117515379	5426016	3722817		30.26	0.11	91.11	2.03	85.6	2.35		1.48	49.02		79.86		53.13		121.72	0.93	33.88		6	220.68		31.83		25.37	3.85	11.8		1.86	239.28		320.13		287.14		17.36		35.43	648.59		55995.4
2020	Hubei	63080736	53031011	134234324	8859266	4518099		31.89		26.04	0.33	85.16		0.51	0.03	34.57		60.19		238.99		53.59		65.22		6.49	101.31		249.09		126.21		31.94		2.32	196.64		477.13		193.15	9.1	86.64		17.34	439.31
2020	Hunan	43493090	37592368	119929717	10188365	2919235		232.61		23.17	0.24	51.17	0.07	0.69	0.09	28.99		61.22		518		77.48	1.8	14.9	2.07	3.02	102.07		579.34		97.1	0.69	22.5	1.19	2.82	176.66		431.25		327.78		52.78		6.37	532.42
2020	Guangdong	50212177	28004744	113888270	12388303	3629830		3.87		45.13	0.27	17.96	0.56	0.91	0.28	97.22		146.92		42.04		94.52		140.85	15.85	7.62	428.06				79.68	0.04	11.61	0.06	0.45	793.59		64.91		778.93	3.3	20.97		26.58	1179.47
2020	Guangxi	15005992	11429245	38356253	1888876	1927846		0.02	0.02	5.52	0.01	27.32	1.11	0.06	0.18	31.9		44.06		0.06		13.63		10.3		1	67.06		0.02		3.35		9.05			148.74		0.89		26.02		15.2		8.48	406.45
2020	Hainan	1144422	1145966	3265465	145540	145502				6.19		9.89				9.81		7.07				2.98		1.23		0.95	36.2				49.26		2.82			78.88				35.68				1.25	72.59
2020	Chongqing	25504783	14876792	62017808	3103009	1848250		15.3		16.71	0.37	35.69	0.53	1.02	0.3	26		30.92		5.33		39.63		12.96		4.68	58.88		3.69		27.11		1.78		0.08	160.87		44.14		124.14		38.92		17.12	220.32
2020	Sichuan	83496128	50536476	204105408	6356789	5120267		11.47	2.84	18.56	1.72	98.87	2.82	0.57	0.2	56.34		69.31		10.22		83.06	0.2	60.89		11.56	148.67		8.56		82.69	0.3	55.65		6.88	270.92		67.83		452.7	0.02	7.3		54.26	535.96
2020	Guizhou	16402070	9571720	34758251	2032027	2495894		3		20.02	3.2	34.8				32.14		37.64		818.73		45		42		7	52.12		568.13		160		202		6	89.8		512.95		22.36		15.48		10.82	362.66
2020	Yunnan	28844035	17751568	52183064	1631358	612535		33.21		23.69	1.08	41.07			0.01	52.39		40.48		99.97		26.25		10.26		0.13	71.06		53.36		34.69	0.09	9.51		0.04	135.66		307.01		139.8		28.76		1.6	265.83
2020	Shaanxi	30703353	8595471	88421962	1339959	854971		14.36	0.6	10.98	0.25	25.58	2.13	0.81	0.21	30.64		80.63		46.76	0.04	24.34	0.34	13.54	0.97	6.84	95.31		76.68		10.3	0.49	8.91	0.74	0.75	148.49		286.86		113.71		4.96		21.83	267.48		41685.2
2020	Gansu	15107813	4346811	17281787	568143	514417		14.5		12.95		14.65				17.02		59.9		20.1		12.8		4.61		4.5	38.79		19.1		47.37		17.6		7.42	67.14		310.19		79.1		7		8.1	115.53		27868
2020	Qinghai	2227516	971317	3780851	79435	27175		4.11		4.31		10.73			0.94	5.32		8.48		3.85		5.67		7.65		3.93	13.13		5.13		8.52		16.23		4.44	24.07		58.77		33.65		14.44		7.01	36.53		10304.4
2020	Ningxia	1400448	1129712	4509628	265164	279143		3.34		1.38		19.84				5		11.28		3.25		0.92		0.46		1.15	16.9		18.85		1.15		0.45		0.65	28.07		39.93		13.14		0.02		3.3	33.5		14523.1
2020	Xinjiang	7488360	5845159	14060166	485321	216819		11.14		5.89		23.19		0.2	0.04	22.59		42.19		30.32		6.44		16.18		5.44	46.09		49.5		10.09		2.04		1.78	217.96		406.08		103.67		1.49		15.62	127.39		43492.6
2021	Beijing	103702505	7315290	126379076	1643367	612359		0.01	0.01	7.07		15.34		0.33	0.36	24.85		58.57		0.02	0.01	16		3.66	0.01	5.5	91.21		0.03		32.21	0.54	15.38		26.52	399.73		35.83		330.58				15.84	279.79		65935
2021	Tianjin	13025195	2838991	23885605	371766	322850		2.14		15.98	0.03	93.16	5.65	0.28	0.23	14.14		44.74				11.88	0.01	15.58	1.92	7.01	32.29		9.21		14.11	0.01	44.46	0.78	2.12	115.35		23.24		206.76		15.4		12.14	126.1		55336.2
2021	Hebei	34000024	11628697	47365411	1485234	927761		0.34		22.16		28.9	1.96		0.1	44.23		119.02		73.75		23.85		10.8	2.95	3.21	177.63		8.03		14.96		3.33		3.66	306.79		1011.64		311.79				81.84	553.69		87792.6
2021	Shanxi	16142676	5316377	41398999	1170699	513476		2.24		13.97	0.83	46.72		0.08	0.29	24.9		82.22		134.18		6.78	0.26	6.03		5.08	58.6		124		15.34		2.22		4.88	117.43		372.73		33.56		1.77		15.65	230.42		74889.5
2021	Inner Mongoria	278512	1155934	5760237	176563	93854		157.8		11.27		20.44				14.22		49.2		367.35		10.37		8.43		0.84	55.45		206.7		63.22		54.85		0.77	154.27		351.59		92.26		62.27		3.86	154.14		63311.9
2021	Liaoning	9058330	6644961	26052097	629275	549309		0.33		1.03		5	0.97	0.01	0.02	22.48		63.28		0.03		15.2		8.15		0.02	105.68		90.59		142.64		160.85			172.53		374.97		342.12		2.15		9.12	312.79		132767
2021	Jilin	6207623	3332146	8096746	351263	470945		4.68		15.37		27.52		0.47	0.51	11.07		29.12		2.81		9.99		3.62		1.55	45.96		107.67		47.34		16.59		2.32	86.48		147.13		21.18		13.54		6.88	141.15		67591.4
2021	Heilongjiang	7599668	1980439	11430774	214499	127150				0.72		8.18				10.5		29.63		303.73		31.59		56.2		3.98	48.84		151.75		39.52		49.9		2.05	105.09		168.48		36.99		37.28		9.6	195.24		82603.8
2021	Shanghai	26084987	22793702	25633300	939702	4936039		1.2		25.04		28.05	10.69	3.3	0.11	49.35		55.17		1.5		66		89	0.12	3.2	77.67		1.7		82.6		77.7	0.06	6.4	360.94		4		210.5		9		17.13	257.14
2021	Jiangsu	117499646	42415806	259646612	21567706	5773034		2.25		5.3		9.54	0.11	0.15	0.02	59.95		99.14				4.18		2.2		0.75	238.5				0.71		0.57		0.11	575.01				425.31		30.87		34.22	797.7
2021	Zhejiang	96117742	42668578	242445281	27951426	6110574		5.4		43.51		99				92.43		83.49		23.26		35.7		18.5	2.7	6.06	215.83		4.5		59.5		12.7	1.45		421.39		25.6		202.55		28		24.95	687.45
2021	Anhui	48303392	35373322	79541657	4675718	4998228		22.56		34		68.33	1.88			39.53		50.9				19.68		10.16		4.7	117.57				105.43		16.39		2.69	223.48		23.68		285		4.83		25.55	407.75		2575.82
2021	Fujian	75625300	59089631	287155502	46339213	9377476		2		39.48		36.8		1	0.9	38.26		42.8		2.5		8.9		4		0.6	131.54		6		22		4.8		0.3	196.46		10.5		115.5		16.1		2.44	503.47
2021	Jiangxi	37832943	24507686	93828921	4168267	2697678		2.8		2.8		21.5				28.83		37.52		25		23		24		2	82.45		20		27		17		1.8	138.99		243.8		125		17		5.7	304.47
2021	Shandong	39195376	22333869	77737311	7677169	2003253				13.12	0.45	57.71	2.87	0.1	0.11	65.71		135.17		224.76		21.99		30.75		12.32	173.68		150.76		43.17		22.35	2.16	7.32	370.66		503.49		418.79		15.14		41.91	726.17		159346
2021	Henan	40378507	24911131	99612203	4958039	3556916		30.26	0.11	91.11	2.03	85.6	2.35		1.48	49.02		79.86		53.13		121.72	0.93	33.88		6	220.68		31.83		25.37	3.85	11.8		1.86	239.28		320.13		287.14		17.36		35.43	648.59		55995.4
2021	Hubei	61711027	61367070	132786193	11873893	5081684		31.89		26.04	0.33	85.16		0.51	0.03	34.57		60.19		238.99		53.59		65.22		6.49	101.31		249.09		126.21		31.94		2.32	196.64		477.13		193.15	9.1	86.64		17.34	439.31
2021	Hunan	45339625	33939420	116616479	13280718	3026468		232.61		23.17	0.24	51.17	0.07	0.69	0.09	28.99		61.22		518		77.48	1.8	14.9	2.07	3.02	102.07		579.34		97.1	0.69	22.5	1.19	2.82	176.66		431.25		327.78		52.78		6.37	532.42
2021	Guangdong	52244854	27896386	144284471	12231193	4220254		3.87		45.13	0.27	17.96	0.56	0.91	0.28	97.22		146.92		42.04		94.52		140.85	15.85	7.62	428.06				79.68	0.04	11.61	0.06	0.45	793.59		64.91		778.93	3.3	20.97		26.58	1179.47
2021	Guangxi	16176422	17609877	36662859	2331270	2483533		0.02	0.02	5.52	0.01	27.32	1.11	0.06	0.18	31.9		44.06		0.06		13.63		10.3		1	67.06		0.02		3.35		9.05			148.74		0.89		26.02		15.2		8.48	406.45
2021	Hainan	1776840	3242356	2955355	73855	122376				6.19		9.89				9.81		7.07				2.98		1.23		0.95	36.2				49.26		2.82			78.88				35.68				1.25	72.59
2021	Chongqing	25000029	14983798	60597307	2956833	1698392		15.3		16.71	0.37	35.69	0.53	1.02	0.3	26		30.92		5.33		39.63		12.96		4.68	58.88		3.69		27.11		1.78		0.08	160.87		44.14		124.14		38.92		17.12	220.32
2021	Sichuan	104487304	41998342	189662257	5999232	6656788		11.47	2.84	18.56	1.72	98.87	2.82	0.57	0.2	56.34		69.31		10.22		83.06	0.2	60.89		11.56	148.67		8.56		82.69	0.3	55.65		6.88	270.92		67.83		452.7	0.02	7.3		54.26	535.96
2021	Guizhou	19995618	8306166	31725203	3148149	3444906		3		20.02	3.2	34.8				32.14		37.64		818.73		45		42		7	52.12		568.13		160		202		6	89.8		512.95		22.36		15.48		10.82	362.66
2021	Yunnan	23604928	16287739	50623614	1525612	762825		33.21		23.69	1.08	41.07			0.01	52.39		40.48		99.97		26.25		10.26		0.13	71.06		53.36		34.69	0.09	9.51		0.04	135.66		307.01		139.8		28.76		1.6	265.83
2021	Shaanxi	49251226	7141968	112103793	868228	513002		14.36	0.6	10.98	0.25	25.58	2.13	0.81	0.21	30.64		80.63		46.76	0.04	24.34	0.34	13.54	0.97	6.84	95.31		76.68		10.3	0.49	8.91	0.74	0.75	148.49		286.86		113.71		4.96		21.83	267.48		41685.2
2021	Gansu	7520700	2688732	19729689	2399463	196179		14.5		12.95		14.65				17.02		59.9		20.1		12.8		4.61		4.5	38.79		19.1		47.37		17.6		7.42	67.14		310.19		79.1		7		8.1	115.53		27868
2021	Qinghai	1739317	254581	4709999	70538	51441		4.11		4.31		10.73			0.94	5.32		8.48		3.85		5.67		7.65		3.93	13.13		5.13		8.52		16.23		4.44	24.07		58.77		33.65		14.44		7.01	36.53		10304.4
2021	Ningxia	1566710	1117028	4666189	196638	286133		3.34		1.38		19.84				5		11.28		3.25		0.92		0.46		1.15	16.9		18.85		1.15		0.45		0.65	28.07		39.93		13.14		0.02		3.3	33.5		14523.1
2021	Xinjiang	5851618	6071970	17716737	667353	892718		11.14		5.89		23.19		0.2	0.04	22.59		42.19		30.32		6.44		16.18		5.44	46.09		49.5		10.09		2.04		1.78	217.96		406.08		103.67		1.49		15.62	127.39		43492.6

## Sheet: urbanization
Year	area	Urbanization rate of permanent population	Proportion of employed persons in the secondary industry	Proportion of employed persons in the tertiary industry	Urban population density	GDP per capita	The proportion of the secondary industry output value in GDP	The proportion of the tertiary industry output value in GDP	Per capita disposable income of urban residents	Per capita fiscal revenue	Registration unemployment rate of urban population	per capita expenditure on education	Total retail sales of social consumer goods	Water popularization rate	Gas popularization rate	The number of buses per 10,000 people	Public library collections per capita	Per 1000 people have beds in medical institutions	Health technicians per 1,000 population	Area of urban zones	Area of built-up zones	Area of Per capita urban road	Area of Construction land	Green coverage rate of built-up zones	Per capita park green area	Harmless treatment rate of domestic waste	Daily treatment capacity of urban sewage	Energy consumption per ten thousand yuan GDP	Comparison of urban and rural residents income level / rural = 1	Comparison of urban and rural residents consumption level / rural = 1
2010	Beijing	85.9595	23.6204	70.9173	1383	75943	24	75.1	29072.9	11998.2	1.37	3126.79	6229.3	100	100	14.2422	0.87	7.35	13.579	12187	1231.3	5.57	1425.87	44.9	11.28	96.95	376.9	0.425	2.19215	2.15397
2010	Tianjin	79.55	41.5292	48.4258	2752	72994	52.5	46	24292.6	8226.1	3.6	2248.13	2860.2	100	100	12.048	0.97	4.93	7.12032	2236.12	686.71	14.89	686.71	32.06	8.56	100	224.2	0.891	2.41121	3.35481
2010	Hebei	44.4954	32.3579	29.7703	2354	28668	52.5	34.9	16263.4	1851.44	3.86	999.88	6821.79	99.97	99.07	9.52834	0.22	3.42	4.00322	6521.74	1619.67	17.35	1571.72	42.73	14.23	69.82	501.6	1.455	2.72969	2.68362
2010	Shanxi	48.05	26.2486	35.8491	2890	26283	56.9	37.1	15647.7	2713.03	3.58	1261.35	3318.15	97.26	89.94	6.82945	0.34	4.49	5.58181	3348.34	864.73	10.66	847.15	38.01	9.36	73.58	187.8	1.552	3.30381	2.67277
2010	Inner Mongoria	55.5	32.7611	16.9528	981	47347	54.6	36.1	17698.2	4328.07	3.9	1676.14	3384	87.97	79.26	6.88976	0.38	3.81	5.12927	8537.05	1038.32	14.89	1123.44	33.35	12.36	82.8	155.5	1.77	3.20063	3.13722
2010	Liaoning	62.1029	27.6807	41.959	1814	42355	54.1	37.1	17712.6	4582.48	3.63	1426.88	6887.64	97.44	94.19	9.34986	0.68	4.8	5.45853	11655.7	2220.53	11.19	2171.23	39.32	10.21	70.88	586.2	1.429	2.56409	2.95802
2010	Jilin	53.3499	20.0514	36.6878	1449	31599	52	35.9	15411.5	2193.29	3.8	1254.5	3504.92	89.6	85.64	9.74918	0.5	4.22	5.08085	7376.83	1237.38	12.39	1171.77	34.12	10.27	44.51	225.1	1.15	2.4708	2.81602
2010	Heilongjiang	55.6608	19.3557	36.2027	5239	27076	50.2	37.2	13856.5	1971.07	4.27	1056.14	4039.22	88.43	84.67	10.0011	0.43	4.16	4.99762	2589.48	1637.98	10	1737.5	34.89	11.27	40.36	310.4	1.16	2.23106	2.43305
2010	Shanghai	89.3041	40.3804	55.506	3630	76074.5	42.1	57.3	31838.1	12479.4	4.35	2424.47	6070.49	100	100	8.81746	2.96	7.44	9.70963	6340.5	998.75	4.04	2904.25	38.15	6.97	81.86	679.7	0.678	2.27773	2.27222
2010	Jiangsu	60.58	42.3	35.9	2027	52840	52.5	41.4	22944.3	5184.5	3.16	1670.56	13606.8	99.56	99.12	10.9078	0.56	3.61	4.39616	12462.8	3271.09	21.26	3424.75	42.07	13.29	93.58	1590	0.623	2.5163	2.19437
2010	Zhejiang	61.62	45.011	37.8699	1773	51711	51.6	43.5	27359	4789.24	3.2	1950.92	10245.4	99.79	99.07	11.8704	0.69	3.88	6.0759	10256.4	2128.96	16.7	2245.93	38.3	11.05	98.3	643.8	0.616	2.42061	2.00005
2010	Anhui	43.01	25.0988	35.8	2469	20888	52.1	33.9	15788.2	1929.58	3.66	1005.74	4197.7	96.06	90.52	7.73396	0.21	2.75	3.09943	5041.16	1491.32	16.01	1539.96	37.5	10.95	64.56	528.4	0.785	2.98726	2.86859
2010	Fujian	57.1	36.6131	35.0047	2290	40025	51	39.7	21781.3	3118.04	3.77	1446.28	5310.03	99.5	98.92	10.3183	0.46	3.2	4.04897	4361.84	1059	12.58	1019.07	40.97	10.99	91.96	317.4	0.624	2.93278	2.68263
2010	Jiangxi	44.06	29.598	34.8032	4786	21253	54.2	33	15481.1	1743.72	3.31	1007.25	2956.25	97.43	92.36	7.61435	0.34	2.66	3.36647	1719.32	933.78	13.77	966.32	46.62	13.04	85.89	226.3	0.669	2.67443	2.71466
2010	Shandong	49.7	31.2003	30.7997	1389	41106	54.2	36.6	19945.8	2867.57	3.36	1084.28	14620.3	99.57	99.3	10.1767	0.38	4.01	4.70692	19631.7	3566.15	22.23	3526.37	41.47	15.84	91.9	824.1	1.02	2.85337	2.72888
2010	Henan	38.5	29.0147	26.1055	5178	24446	57.3	28.6	15930.3	1468.63	3.38	968.709	8004.22	91.03	73.43	7.57869	0.2	3.03	3.45214	4101.39	2014.4	10.25	1947.18	36.56	8.65	82.59	488.4	0.837	2.88397	2.94347
2010	Hubei	49.7	20.7052	32.8999	1929	27906	48.6	37.9	16058.4	1765.44	4.18	1024.66	7013.85	97.59	91.75	9.46751	0.41	3.26	4.15995	9057.18	1701.03	14.08	1968.81	37.74	9.62	61.43	513.7	1.1831	2.75337	2.79921
2010	Hunan	43.3	22.985	34.5811	2992	24719	45.8	39.7	16565.7	1646.38	4.16	988.966	5839.5	95.17	86.5	10.0089	0.3	3.3	3.80843	4121.85	1321.05	12.95	1458.58	36.64	8.89	78.99	544.5	1.17	2.94661	2.74346
2010	Guangdong	66.18	42.4062	33.2011	2428	44736	50	45	23897.8	4326.28	2.52	1468	17458.4	98.37	95.75	9.52694	0.44	3.52	5.33705	18130.1	4618.07	12.69	4774.76	41.31	13.29	72.12	1801.8	0.664	3.02878	3.35224
2010	Guangxi	40	18.7392	27.1443	1498	20219	47.1	35.4	17063.9	1674.6	3.66	1071.89	3312	94.65	92.35	8.07324	0.41	2.7	3.55541	5656.72	940.47	14.31	908.64	34.96	9.83	91.14	1110.4	0.77	3.75575	3.32536
2010	Hainan	49.8	11.8999	37.7297	2739	23831	27.7	46.2	15581	3120.04	3	1637.99	639.286	89.43	82.44	8.60649	0.33	2.9	4.41028	833.03	221.32	13.81	260.73	42.63	11.22	67.97	67.5	0.808	2.95355	3.17062
2010	Chongqing	53.02	22.6856	38.3822	1860	27596	55	36.4	17532.4	3300.52	3.9	1410.39	2938.58	94.05	92.02	7.2288	0.36	3.14	3.36252	5695.83	870.23	9.37	855.67	40.57	13.24	98.82	190.9	0.974	3.32264	3.67901
2010	Sichuan	40.18	24.9006	31.4005	2743	21182	50.5	35.1	15461.2	1941.19	4.14	1112.72	6810.07	90.8	84.39	9.65487	0.32	3.35	3.61736	5772.84	1629.73	11.84	1610.31	37.88	10.19	86.86	373.3	1.041	3.03941	3.10584
2010	Guizhou	33.81	11.4902	20.2102	3266	13119	39.1	47.3	14142.7	1534.15	3.64	1054.77	1482.68	94.1	69.72	8.46225	0.23	2.51	2.4816	1658.36	463.96	6.65	477.07	29.58	7.33	90.64	122	2.248	4.07345	3.52616
2010	Yunnan	34.7	12.5999	27	575	15752	44.6	40	16064.5	1893.23	4.21	1159.67	2542.4	96.5	76.4	9.74181	0.34	3.47	3.16104	1929.97	751.34	10.9	832.86	37.31	9.3	88.28	226.4	1.2	4.06488	3.25868
2010	Shaanxi	45.76	27.0283	31.6851	3793	27133	53.8	36.4	15695.2	2565.48	3.85	1377.14	3195.67	99.39	90.39	12.6355	0.3	3.67	4.68363	1430.6	758.48	13.38	704.86	38.29	10.67	79.84	209.3	0.842	3.82346	3.11611
2010	Gansu	36.12	15.3901	23.0494	2320	16113	48.2	37.3	13188.5	1381.2	3.21	1213.58	1394.54	91.57	74.29	8.09907	0.41	3.33	3.6453	1426.32	632.8	12.2	594.35	27.12	8.12	37.95	108.3	1.478	3.85107	3.36349
2010	Qinghai	44.72	22.5806	36.129	1093	24115	55.1	34.9	13855	1956.01	3.8	1885.12	350.826	99.87	90.79	18.3035	0.63	3.72	4.52914	512.28	113.88	11.42	113.45	29.38	8.53	67.28	19.8	2.46	3.58689	2.54704
2010	Ningxia	47.9	18.7135	30.2047	4977	26860	49	41.6	15344.5	2425.91	4.35	1571.46	403.612	98.23	88.01	10.6287	0.73	3.68	4.66258	2049.72	343.79	17.35	284.37	38.75	16.18	92.53	80.5	2.31	3.28232	2.82431
2010	Xinjiang	43.01	14.8384	26.6917	3795	25034	47.7	32.5	13643.8	2290.97	3.23	1673.23	1375.13	99.17	95.8	11.6551	0.51	5.37	5.73151	1267.62	838.21	13.19	852.35	36.42	8.61	70.58	158.7	1.477	2.93878	2.94894
2011	Beijing	86.2	22.7777	71.8466	1428	81658	23.1	76.1	32903	14892.9	1.39	3652.95	6900.32	100	100	22.3828	0.95	7.39588	14.2036	12187	1231.3	5.26	1425.87	45.6	11.33	98.24	381.6	0.396	2.23288	1.98457
2011	Tianjin	80.5	41.3589	49.0399	2636	85213	52.4	46.2	26920.9	10742.3	3.6	3053.42	3395.06	100	100	15.1871	1	4.94033	7.32888	2334.47	710.6	17.05	710.6	34.53	10.3	100	232.2	0.836	2.18492	2.73947
2011	Hebei	45.6	33.3007	30.3646	2362	33969	53.5	34.6	18292.2	2400.07	3.75	1166.75	8035.5	100	99.86	10.4413	0.24	3.62815	4.10731	6627.02	1684.6	17.84	1625.16	42.07	14.26	72.56	526.8	1.313	2.56925	2.46421
2011	Shanxi	49.68	28.0132	36.2135	2977	31357	59	35.2	18123.9	3376.94	3.48	1529.22	3903.41	97.48	94.63	7.86777	0.37	4.49013	5.46981	3400.77	956.92	11.21	878.41	38.29	10.17	77.5	196	1.376	3.2356	2.47533
2011	Inner Mongoria	56.62	311.679	19.719	764	57974	56	34.9	20407.6	5466.67	3.8	2030.86	3991.71	91.39	82.23	7.19658	0.44	4.08093	5.33685	10996.7	1077.04	15.77	1179.53	34.09	14.47	83.47	158.4	1.706	3.07271	2.88288
2011	Liaoning	64.05	27.2781	43.1266	1712	50760	54.7	36.7	20466.8	6030.46	3.68	1781.75	8095.32	98.36	95.46	11.0274	0.71	5.07205	5.53758	12821.7	2276.51	11.27	2249.09	39.78	10.56	80.45	635.4	1.314	2.46691	2.73557
2011	Jilin	53.4	19.4729	37.7806	2371	38460	53.1	34.8	17796.6	3091.94	3.7	1561.74	4119.82	92.71	88.28	9.30977	0.57	4.44666	5.09841	4718.24	1270.99	11.9	1197.97	34.17	10.53	49.21	232.5	1.109	2.36973	2.45218
2011	Heilongjiang	56.5	19.3675	38.2249	5146	32819	50.3	36.2	15696.2	2601.85	4.1	1261.91	4750.13	90.78	81.41	11.1353	0.46	4.3099	5.08641	2653.18	1678.64	11.2	1722.14	36.32	11.47	43.69	337.2	1.119	2.06782	2.26004
2011	Shanghai	89.3	40.3061	56.3253	3702	82560	41.3	58	36230.5	14610.8	3.54	3027.21	6814.81	100	99.87	11.7923	2.94	7.54777	9.91575	6340.5	998.75	4.04	2904.25	38.22	7.01	61.04	694.3	0.589	2.25682	2.27183
2011	Jiangsu	61.9	42.4999	36.6	2013	62290	51.3	42.4	26340.7	6518.6	3.22	2010.7	15988.4	99.58	99.03	13.2122	0.68	3.94437	4.66506	13272.3	3493.78	21.86	3552.61	42.12	13.34	93.77	1555.5	0.545	2.43784	2.07321
2011	Zhejiang	62.3	45.0044	39.1678	1741	59249	51.2	43.9	30970.7	5767.53	3.12	2209.24	12028	99.84	99.34	13.5507	0.82	4.07334	6.4192	10484.3	2221.1	17.53	2263.41	38.39	11.77	96.43	662.6	0.56	2.36948	2.05091
2011	Anhui	44.8	25.2008	35.9994	2265	25659	54.3	32.5	18606.1	2452.35	3.74	1369.3	4955.14	96.55	93.35	9.74353	0.23	2.96533	3.15964	5572.94	1597.69	18	1565.01	39.47	11.88	86.99	490.8	0.753	2.98548	2.65901
2011	Fujian	58.1	37.7808	35.901	2306	47377	51.6	39.2	24907.4	4036.32	3.69	1705.6	6276.17	99.11	98.67	11.8573	0.55	3.49776	4.47077	4481.44	1129.96	13.46	1076.98	41.39	11.72	94.55	332.5	0.603	2.8373	2.54723
2011	Jiangxi	45.7	30.1009	36.0008	4527	26150	54.6	33.5	17494.9	2346.99	2.98	1405.36	3485.06	97.94	94.31	9.78341	0.37	2.85257	3.49155	1890.72	1019.87	14.4	986.44	46.81	13.49	88.27	226	0.591	2.53857	2.52093
2011	Shandong	50.95	31.8005	31.5993	1389	47335	52.9	38.3	22791.8	3586.01	3.35	1424.46	17155.5	99.74	99.48	12.4137	0.4	4.33894	5.02281	20157.6	3751.2	23.62	3680.66	41.51	16	92.54	895.4	0.982	2.73214	2.46767
2011	Henan	40.57	29.8889	27.0228	5124	28661	57.3	29.7	18194.8	1833.95	3.35	1259.17	9453.6	92.64	76.19	8.6827	0.23	3.20086	3.62831	4213.74	2098.07	10.83	2019.26	36.64	8.9	84.42	498.3	0.777	2.75511	2.8557
2011	Hubei	51.83	21	33.3	1969	34197	50	36.9	18373.9	2651.81	4.1	1188.61	8275.16	98.25	93.89	11.1723	0.42	3.63364	4.34976	9049.15	1811.57	14.78	2042.57	38.35	10.11	61.02	561.8	1.138	2.66368	2.62711
2011	Hunan	45.1	23.2862	34.768	2908	29880	47.6	38.3	18844	2300.12	4.21	1211.05	6884.73	95.68	88.45	10.3583	0.36	3.61165	3.95957	4602.42	1408	13.62	1474.9	36.84	8.81	86.35	555	1.127	2.86948	2.58775
2011	Guangdong	66.5	42.8947	35.0912	2637	50807	49.7	45.3	26897.5	5249.73	2.46	1794.04	20297.5	98.39	91.3	12.8979	0.56	3.76324	5.62202	17957.2	4829.26	12.51	4125.59	41.1	14.35	72.12	1716	0.639	2.87007	3.01118
2011	Guangxi	41.8	19.1417	27.5545	1569	25326	48.4	34.1	18854.1	2040.3	3.46	1278.47	3908.23	93.91	91.08	8.90134	0.43	2.83199	3.80005	5789.07	1014.38	14.34	931.56	37.35	11.02	95.49	705.7	0.68	3.60407	3.05122
2011	Hainan	50.5	11.9193	39.0899	2639	28898	28.3	45.5	18369	3876.54	1.73	1974.33	759.535	96.09	93.59	10.7613	0.59	3.13552	4.7691	850.12	237.99	18.42	267.91	41.81	12.51	91.35	76.8	0.692	2.84966	3.03465
2011	Chongqing	55.02	24.6245	39.5258	1830	34500	55.4	36.2	20249.7	5098.77	3.5	1726.46	3487.8	93.41	93.03	8.7959	0.39	3.47248	3.60834	5696.6	1034.92	10.43	945.48	40.18	17.87	99.55	219.7	0.865	3.12476	3.32614
2011	Sichuan	41.83	25.0968	32.4946	2782	26133	52.5	33.4	17899.1	2540.11	4.16	1272.56	8006.58	91.83	87.09	12.603	0.39	3.69451	3.88876	5998.96	1788.13	12.14	1745.51	38.21	10.73	88.43	391	0.997	2.92061	2.9294
2011	Guizhou	34.96	12.7901	22.32	3502	16413	38.5	48.8	16495	2228.54	3.63	1300.24	1751.63	91.55	71.56	8.70452	0.34	2.77305	2.68497	1673.75	508.28	6.63	524.22	32.31	7.26	88.56	122.8	1.714	3.97916	3.28519
2011	Yunnan	36.8	13.0999	27.5	515	19265	42.5	41.6	18575.6	2399.4	4.05	1421.49	3038.08	95.09	74.21	10.0642	0.37	3.80147	3.30935	2084.64	804.14	11.97	884.74	38.73	10.26	74.13	231.3	1.16	3.93385	3.06211
2011	Shaanxi	47.3	28.414	31.5764	3824	33464	55.4	34.8	18245.2	4007.96	3.59	1826.97	3789.99	95.72	92.09	15.5923	0.33	3.93604	5.0445	1373.4	809.01	13.72	706.48	38.68	11.41	90.27	212.5	0.748	3.62882	3.06849
2011	Gansu	37.15	15.446	23.2777	2487	19595	47.4	39.1	14988.7	1755.41	3.11	1407.14	1648.01	92.5	75.62	9.76226	0.45	3.47787	3.88101	1436.55	655.63	12.58	615.37	27.85	8.32	41.7	136.8	1.441	3.83404	3.05289
2011	Qinghai	46.22	24.0132	36.5132	1147	29522	58.4	32.3	15603.3	2671.91	3.76	2732.39	410.45	99.86	92.1	16.9353	0.65	4.14591	4.93557	512.28	122.11	11.22	121.68	31.06	9.65	89.46	32.1	2.295	3.3858	2.41479
2011	Ningxia	49.82	17.6081	35.1873	4563	33043	50.2	41	17578.9	3440.14	4.2	2054.68	477.582	95.45	88.38	11.2393	0.81	3.96006	4.90815	2063.49	371.29	17.9	312.95	37.45	16.03	66.95	89.5	2.42	3.24937	2.72837
2011	Xinjiang	43.54	15.6332	27.5619	3811	30087	48.8	34	15513.6	3261.77	3.22	2085.32	1616.29	99.17	96.19	13.4612	0.55	5.6927	5.92937	1429.73	921.82	13.74	932.95	36.64	9.48	79.48	197.6	1.45	2.85064	2.69211
2012	Beijing	86.29	20.7836	74.258	1464	87475	22.7036	76.4563	36468.8	15952.5	1.27	4180.03	7702.82	100	100	23.4333	1.00674	4.84062	9.48311	12187	1261.11	7.57	1445.01	46.2	11.87	99.12	400.5	0.377	2.21348	2.02425
2012	Tianjin	81.55	41.2698	49.9278	2782	93173	51.682	46.9871	29626.4	12772.3	3.6	3568.84	3921.43	100	100	17.3373	1.03968	3.78651	5.4542	2334.47	722.14	17.88	722.14	34.88	10.54	99.81	257.2	0.81	2.11232	2.40198
2012	Hebei	46.6	34.285	30.8147	2411	36584	52.6945	35.3143	20543.4	2870.12	3.69	1436.94	9254.03	99.96	99.79	11.2864	0.265458	3.90065	4.32154	6611.24	1738.89	17.84	1609.33	40.98	14	81.39	522.8	1.246	2.54207	2.33609
2012	Shanxi	51.32	28.1897	38.6041	3028	33628	55.5738	38.6611	20411.7	4273.9	3.33	1749.32	4506.81	97.64	95.18	8.47281	0.404871	4.57773	5.52784	3427.17	1013.84	11.79	944.09	38.6	10.82	80.25	190.1	1.353	3.21109	2.19387
2012	Inner Mongoria	58.42	29.9347	22.5091	1032	63886	55.423	35.4553	23150.3	6301.73	3.73	2264.93	4572.55	94.43	84.39	7.04875	0.485878	4.44959	5.61785	8500.97	1132.78	17.67	1198.84	36.17	15.52	91.22	167.4	1.615	3.04156	2.77612
2012	Liaoning	65.65	26.8628	44.4756	1624	56649	53.2491	38.0744	23222.7	7098.01	3.55	1955.6	9346.57	98.45	96.02	11.1131	0.790748	5.26001	5.62333	13966.5	2329.08	11.55	2261.31	40.17	10.89	87.16	670.9	1.25	2.47478	2.76634
2012	Jilin	54.54	18.9015	38.8848	2878	43415	53.4102	34.7623	20208	3859.35	3.65	1811.38	4772.94	92.38	89.46	9.74965	0.621568	4.645	5.23797	3956.61	1293.82	12.61	1209.78	33.94	10.96	45.79	247.8	1.027	2.35027	2.36229
2012	Heilongjiang	56.88	19.3783	40.1357	5054	35711	44.0972	40.4651	17759.8	3123.44	4.15	1456.02	5491.02	94.14	83.39	11.2611	0.4755	4.64804	5.24661	2718.31	1725.45	11.83	1747.71	35.98	11.75	47.58	323.2	1.071	2.06416	2.27063
2012	Shanghai	89.3	39.4442	56.459	3754	85373	38.9202	60.4465	40188.3	15605.3	3.05	3371.4	7412.32	100	100	11.9121	3.02568	4.61194	6.20926	6340.5	998.75	4.08	2904.25	38.29	7.08	83.59	701.3	0.552	2.25731	2.193
2012	Jiangsu	63.01	42.6	37.3	2002	68347	50.1717	43.5049	29677	7217.6	3.14	2201.04	18331.3	99.7	99.43	13.3582	0.81941	4.20582	4.99952	13957	3655.05	22.35	3701.86	42.17	13.63	95.93	1564.5	0.518	2.43215	2.06007
2012	Zhejiang	62.91	45.1723	40.1817	1786	63374	49.9528	45.2358	34550.3	6053.17	3.01	2335.93	13588.3	99.88	99.49	13.9583	0.975779	3.89387	6.01725	10515.2	2296.33	17.88	2246.68	39.86	12.47	98.97	691.1	0.526	2.37428	2.0225
2012	Anhui	46.3	26.3217	37.2801	2401	28792	54.641	32.7008	21024.2	2998.86	3.68	1652.09	5736.56	98.02	94.61	10.1365	0.378158	3.71263	3.94436	5569.09	1696.01	18.47	1682.02	38.8	11.92	91.14	511.4	0.722	2.93615	2.70189
2012	Fujian	59.32	38.7829	36.1944	2388	52763	51.7108	39.2712	28055.2	4624.25	3.63	1897.01	7256.54	99.13	98.6	12.1601	0.77215	3.71692	4.69781	4500.88	1203.14	14.13	1126.05	42.03	12.1	96.42	392.1	0.569	2.81476	2.51195
2012	Jiangxi	47.39	30.8037	37.0981	4663	28800	53.6154	34.6444	19860.4	3065.91	3	1630.49	4027.25	97.67	94.4	10.0085	0.404625	3.63507	3.98996	1949.64	1077.61	14.99	1034.27	45.95	14.1	89.05	226	0.558	2.53663	2.49064
2012	Shandong	52.03	32.5	32.3999	1349	51768	51.4578	39.981	25755.2	4181.53	3.33	1623.61	19651.9	99.85	99.48	12.7592	0.437509	4.88747	5.47324	21421.5	3926.97	24.7	3854.39	42.12	16.37	98.06	954	0.937	2.72641	2.32856
2012	Henan	41.99	30.5284	27.6712	4964	31499	56.3263	30.9385	20442.6	2140.51	3.08	1546.71	10915.6	91.76	77.94	8.59961	0.239977	4.18784	4.55569	4628.01	2219.07	11.08	2083.42	36.9	9.23	86.4	527.8	0.722	2.71665	2.72905
2012	Hubei	53.23	21.1989	34.3505	2004	38572	50.3051	36.8917	20839.6	3153.53	3.83	1367.96	9562.5	98.24	95.09	11.2548	0.436268	4.37776	4.99559	9052.31	1889.61	15.85	2126.73	38.86	10.5	71.51	557	1.098	2.65415	2.53128
2012	Hunan	46.22	23.6055	34.8702	3030	33480	47.424	39.0156	21318.8	2704.33	4.23	1424.29	7921.89	96.42	91.33	10.3777	0.3803	4.32318	4.47146	4623.47	1465.07	13.49	1430.16	37.01	8.83	95.01	575.3	1.05	2.86536	2.4887
2012	Guangdong	67.15	42.5863	37.2711	2927	54095	48.5404	46.4704	30226.7	5641.86	2.48	1975.45	22677.1	97.62	94.93	13.424	0.619902	3.35354	4.89347	15984.1	5026.44	13.42	4083.37	41.23	15.82	79.11	1705.3	0.605	2.86704	3.00277
2012	Guangxi	43.48	18.7861	27.7095	1528	27952	47.9278	35.4067	21242.8	2484.15	3.41	1462.79	4516.59	95.3	93.26	9.17565	0.454229	3.60297	4.7151	6067.38	1083.57	14.74	1029.77	37.5	11.42	98	720.2	0.65	3.53602	2.88715
2012	Hainan	51.02	12.24	41.9206	2079	32377	28.1723	46.9099	20917.7	4499.31	2.01	2173.13	870.836	97.74	92.15	11.5961	1.01283	3.4165	5.08262	1149.13	265.59	18.85	253.38	41.19	12.01	99.91	73.9	0.648	2.82366	3.02672
2012	Chongqing	56.64	26.3237	40.5993	1832	38914	52.3698	39.3915	22968.1	5726.01	3.3	1950.45	4033.69	93.84	93.32	8.99669	0.51678	4.44187	4.47056	6105.7	1051.71	10.67	859.47	42.94	18.13	99.28	238.4	0.8	3.11083	3.30232
2012	Sichuan	43.35	25.3074	33.5922	2866	29608	51.6625	34.5259	20307	2994.77	4.02	1487.3	9268.61	92.04	87.96	13.3357	0.416384	4.83051	4.82207	6204.99	1901.72	12.72	1855.64	38.69	10.79	88.29	403.1	0.925	2.90041	2.80424
2012	Guizhou	36.3	14.1601	24.4798	3324	19710	39.0756	47.908	18700.5	2827.03	3.29	1576.57	2027.65	92.07	71.35	8.80424	0.398204	3.99564	3.72472	1816.64	586.06	6.8	555.53	32.8	9.38	91.92	124.8	1.6444	3.93447	3.22569
2012	Yunnan	38.47	13.4801	29.7302	1655	22195	42.8654	41.0857	21074.5	2889.55	4.03	1683.21	3511.65	94.32	66.46	10.2473	0.403379	4.17821	3.57939	2143.79	859.87	11.92	846.58	39.3	10.43	82.7	229.7	1.12	3.89077	3.04383
2012	Shaanxi	49.71	14.4429	22.2382	4369	38564	55.8603	34.66	20733.9	4226.79	3.22	2081.5	4383.75	96.15	94.11	15.5792	0.372934	4.50908	5.76306	1504.44	863.51	14.71	776.18	40.36	11.58	88.49	227.2	0.701	3.59806	2.99781
2012	Gansu	38.78	15.6112	23.9323	2674	21978	46.0177	40.1686	17156.9	2040.78	2.68	1650.83	1906.54	92.77	77.81	10.0436	0.470405	4.35623	4.33004	1292.43	681.55	12.56	642.69	30.02	9.52	41.68	159.1	1.38	3.807	3.09848
2012	Qinghai	47.85	24.0803	38.796	1251	33181	57.6876	32.9695	17566.3	3264.74	3.37	2733.69	476.04	99.9	92.65	16.5961	0.662083	4.53932	5.11384	512.28	122.11	11.17	121.98	32.5	9.81	89.21	32.1	2.274	3.27461	2.31251
2012	Ningxia	51.15	18.8953	35.9012	4312	36394	49.5184	41.9649	19831.4	4005.42	4.18	2194.84	548.834	92.3	79.67	12.4644	0.822843	4.29008	5.29211	2103.16	399.57	17.56	332.94	38.37	15.71	70.64	79.5	2.31	3.2088	2.62871
2012	Xinjiang	44.22	15.6083	28.9222	4029	33796	46.388	36.0169	17920.7	4034.47	3.39	2351.47	1858.59	99.13	96.6	13.9089	0.592444	5.8914	6.12201	1558.54	959.64	14.16	954.07	35.88	10	78.74	214.2	1.524	2.80287	2.62046
2013	Beijing	86.39	20.0229	75.5188	1498	94647.9	22.3	76.9	44563.9	17228.8	1.21	4705.11	8872.12	100	100	24.3861	0.98	4.91824	15.4604	12187	1306.45	7.61	1504.79	47.1	12.7242	99.3	401	0.358	2.6059	2.33209
2013	Tianjin	82.29	42.4754	49.6484	2843	100105	50.6	48.1	28979.8	14745.2	3.6	4042.28	4470.43	100	100	18.9901	1	3.92244	8.0539	2334.47	747.26	18.74	736.35	34.93	10.968	96.8	261.6	0.793	1.88762	1.78576
2013	Hebei	48.02	34.375	31.5228	2483	38909	52.2	35.5	22226.7	3149.86	3.68	1413.03	10516.7	99.85	98.35	12.6212	0.26	4.139	4.43852	6477.93	1787.24	18.22	1651.51	41.2	14.0544	83.28	516.8	1.223	2.41918	2.02925
2013	Shanxi	52.88	28.8949	39.1914	3526	34983.8	53.9	40	22258.2	4813.64	3.13	1957.07	5139.29	98.14	96.1	9.90061	0.4	4.75563	5.76932	2998.81	1040.69	12.88	972.65	40.02	11.1791	87.9	179.8	1.37	2.79996	2.13119
2013	Inner Mongoria	59.82	28.4453	25.3796	1059	67835.6	54	36.5	26003.6	7010.12	3.66	2493.51	5114.16	96.23	87.93	8.568	0.53	4.8072	6.00923	8355.93	1206.21	19.69	1187.54	36.19	16.902	93.55	171.4	1.54	2.89414	2.11948
2013	Liaoning	66.45	28.7506	44.1026	1663	61996.2	52.7	38.7	26697	7660.51	3.35	2131.06	10581.4	98.77	96.15	11.192	0.76	5.50934	6.00968	13973.9	2386.49	12.09	2407.63	40.17	11.0637	87.61	825.1	1.067	2.62734	2.74716
2013	Jilin	55.74	18.3349	39.9979	3135	47428	52.8	35.5	21331.1	4336.44	3.7	2054.1	5426.43	93.84	91.43	10.211	0.58	4.84302	5.44825	3596.28	1344.02	13.61	1263.97	31.4	11.7809	60.85	262.1	0.965	2.18094	2.1188
2013	Heilongjiang	58.04	19.3886	41.9445	4922	37697	41.1	41.4	20848.4	3484.44	4.44	1638.37	6251.17	95.46	85.58	12.6191	0.48	4.93306	5.49324	2765.69	1758.38	13.15	1763.68	35.99	12.1057	54.41	676.2	1.025	2.22525	2.18364
2013	Shanghai	89.6	35.0062	61.2901	3809	90993	37.2	62.2	44878.3	16787.2	3.98	3704.95	8556.96	100	100	12.1077	3	4.7335	10.9687	6340.5	998.75	4.11	2915.56	38.36	7.0977	90.58	784.6	0.528	2.3364	2.49282
2013	Jiangsu	64.39	42.6	38	2016	75354	49.2	44.7	31585.5	8018.14	3.03	2424.66	20878.2	99.69	99.59	14.1525	0.73	4.63867	5.63087	14307.6	3809.6	23.22	3874.49	42.44	14.0127	97.36	1606.5	0.492	2.33598	2.06918
2013	Zhejiang	63.94	45.2162	41.3676	1818	68804.7	49.1	46.1	37079.7	6564.53	3.01	2505.26	15970.8	99.97	99.8	14.6439	0.94	4.18436	7.30213	10991.7	2399.24	17.83	2413.15	40.26	12.4382	99.44	802.6	0.499	2.11958	1.97242
2013	Anhui	47.87	27.344	38.2843	2359	32000.9	54.6	33	22789.3	3465.39	3.41	1738.99	7044.66	98.4	96.14	10.9885	0.29	3.91321	3.65925	5852.01	1777.26	19.61	1763.15	39.85	12.4745	98.82	600.2	0.695	2.57507	2.0268
2013	Fujian	60.8	39.095	37.7828	2570	58145	52	39.1	28173.9	5455.46	3.55	2117.89	8275.35	99.42	98.85	12.6518	0.65	4.13749	5.43655	4298.7	1263.18	13.4	1174.97	42.77	12.5727	98.16	461.5	0.548	2.47034	2.05932
2013	Jiangxi	49.04	31.3971	38.0017	4542	31930	53.5	35.1	22119.7	3622.06	3.17	1850.98	4696.11	97.73	95.1	9.14811	0.44	3.85434	3.94452	2113.46	1151.42	15.26	1086.22	45.09	14.1194	93.28	230.4	0.53	2.43373	2.03352
2013	Shandong	53.46	32.7997	33.4007	1361	56884.9	50.1	41.2	26882.4	4678.79	3.24	1826	22294.8	99.85	99.58	13.5392	0.45	5.03152	6.21083	21635.3	4187.48	25.34	3828.28	42.63	16.8125	99.47	872.2	0.895	2.51546	2.4205
2013	Henan	43.6	31.861	28.0133	4982	34211.5	55.4	32	21740.7	2523.19	3.09	1627.19	12426.6	92.16	81.98	9.07163	0.24	4.56613	4.24442	4658.01	2289.08	11.57	2143.61	37.6	9.57809	90.04	537.8	0.693	2.42395	2.39809
2013	Hubei	54.51	21.5006	35.6501	2505	42825.8	49.3	38.1	22667.9	3779.27	3.49	1547.48	11035.9	98.19	95.09	11.5561	0.46	4.96929	5.01318	7348.7	2006.71	15.85	2062.08	38.12	10.8321	85.4	581.9	1.053	2.33888	1.95356
2013	Hunan	47.63	23.8957	35.0779	3317	36943	47	40.3	24352	3077.08	4.2	1634.02	9509.52	96.86	91.93	10.8007	0.34	4.6945	4.52035	4312.18	1504.95	13.8	1444.65	37.63	8.98943	96.03	499.2	1.001	2.69722	2.15346
2013	Guangdong	68.09	41.7663	39.5505	3066	58833	47.3	47.8	29537.3	6283.47	2.43	2198.36	25453.9	97.47	96.89	13.0795	0.57	3.55474	6.32148	16136.5	5232.11	13.11	4000.64	41.5	15.9405	84.62	1760.5	0.577	2.66876	2.41911
2013	Guangxi	45.11	19.0151	27.8577	1543	30741.2	47.7	36	22689.4	2785.04	3.3	1647.47	5133.08	95.91	93.58	9.4188	0.45	3.96728	4.44291	6103.62	1153.64	15.53	1099.4	37.65	11.4802	96.44	642.2	0.63	2.91148	2.39756
2013	Hainan	52.28	12.6794	46.6691	1946	35663	27.7	48.3	22411.4	5228.41	2.17	2416.16	1090.89	98.38	94.59	11.4781	0.42	3.58547	5.29291	1264.98	296.03	18.72	288.13	42.06	12.4663	99.9	86.4	0.621	2.54625	2.48323
2013	Chongqing	58.29	27.9368	41.478	1847	43223	50.5	41.4	23058.2	5623.53	3.4	2180.55	5055.77	96.25	93.09	11.5675	0.38	4.96418	4.23214	6133.93	1114.92	11.23	920.55	41.66	18.0371	99.43	253.8	0.758	2.71511	2.45656
2013	Sichuan	44.96	25.0971	34.8943	2900	32617	51.7	35.2	22227.5	3433.34	4.11	1702.49	11001	91.76	89.68	14.5897	0.38	5.26282	4.6754	6432.92	2058.11	13.24	0.2003.67	38.41	11.2077	94.98	444	0.879	2.65223	2.18583
2013	Guizhou	37.89	15.49	26.6102	3406	23151	40.5	46.6	20564.9	3321.63	3.26	1872.19	2601.2	92.86	74.86	9.59883	0.33	4.76052	3.63741	1828.34	695.4	9.58	600.71	34.46	11.4087	92.23	188.5	1.5801	3.4869	2.60216
2013	Yunnan	39.99	13.7002	31.3002	1820	25322	42	41.8	22460	3471.87	3.98	1940.73	4112.56	97.92	71.53	11.614	0.38	4.48353	4.19657	3337.32	935.77	12.29	790.68	37.76	10.5649	87.62	233.7	0.97	3.34046	2.83278
2013	Shaanxi	51.57	15.6459	23.0622	3916	43117	55.5	34.9	22345.9	4596.03	3.32	2346.72	5245.04	96.52	93.75	16.2742	0.37	4.91907	6.0366	1555.04	915.02	14.74	885.04	40.19	11.7665	96.44	250.2	0.667	3.15078	2.52766
2013	Gansu	40.5	16.0503	24.7041	2924	24538.9	45	41	19873.4	2393.66	2.3	1896.35	2368.83	93.68	80.22	10.3593	0.47	4.49481	4.32914	1450.12	726.66	14.02	657.79	32.07	11.7592	42.29	166.5	1.317	3.55595	2.54892
2013	Qinghai	49.29	23.3108	39.527	1253	36875	57.3	32.8	20352.4	3920.47	3.31	2748.52	549.582	99.08	84.76	14.4681	0.66	5.11068	5.66389	559.78	157.36	10.9	149.39	31.2	9.65968	77.83	34.2	2.199	3.14975	2.16141
2013	Ningxia	52.84	20.8116	36.4928	4361	39613	49.3	42	21475.7	4629.69	4.06	2370.77	668.514	96.51	89.08	13.1919	0.91	4.75917	5.57727	2106.16	420.69	18.81	356.65	38.49	17.5071	92.5	83.5	2.24	2.82625	2.3453
2013	Xinjiang	44.94	16.304	32.6556	2415	37552.5	45	37.4	21091.5	4938.68	3.36	2621.38	2179.45	98.08	96.37	14.3535	0.55	6.06479	6.43472	1620.2	1064.87	15.69	1050.52	36.4	10.0759	78.09	233.3	1.624	2.68798	2.37333
2014	Beijing	86.5	19.6882	76.2393	1525	99995	21.3063	77.9484	48531.8	18549.8	1.31	5037.94	9638	100	100	24.8365	1.03	5.10274	9.90915	12187	1385.58	7.44	1586.39	49.13	15.94	99.59	442	0.339	2.57227	2.31973
2014	Tianjin	82.55	38.9972	53.2033	3328	105231	49.1631	49.5658	31506	16727.4	3.5	4427.06	4738.65	100	100	18.1401	1.05	4.01246	5.59525	2363.05	797.1	16.71	786.8	34.93	9.73	96.67	262.6	0.765	1.85175	1.76798
2014	Hebei	49.36	34.2132	32.1518	2540	39984	51.0274	37.255	24141.3	3341	3.59	1483.23	11820.5	99.29	94.26	11.3428	0.29	4.37309	4.76047	6412.43	1833.17	18.49	1719.1	41.93	14.45	86.61	523.2	1.163	2.37002	1.96458
2014	Shanxi	54.3	26.2758	41.4224	3974	35070	49.3196	44.4986	24069.4	5160.53	3.4	1994.4	5717.89	98.54	95.77	8.8478	0.4	4.86409	5.74216	2728.99	1097.36	13.34	1034.25	40.08	11.3	92.07	208.5	1.35	2.73223	2.09347
2014	Inner Mongoria	60.97	26.9706	28.2206	1291	71046.4	51.3207	39.5187	28349.6	7528.27	3.59	2610.77	5657.56	97.79	92.28	9.01472	0.58	5.15014	6.16699	6764.56	1184.81	21.1	1265.68	39.79	18.8	96.07	189.5	1.494	2.8417	2.09434
2014	Liaoning	67.05	27.7301	45.4258	1615	65201.2	50.2492	41.766	29081.7	7326.25	3.38	1996.45	11857	98.72	96.19	11.7922	0.81	5.81902	5.83657	14084.2	2422.02	12.75	2444.94	40.11	11.61	91.59	783.8	1.028	2.59856	2.63046
2014	Jilin	56.81	17.777	41.1209	3171	50160	52.7894	36.1696	23217.8	4554.82	3.4	2026.18	6080.9	93.79	91.98	10.3249	0.6	5.12336	5.50243	3642.86	1362.79	14.62	1281.82	35.82	12.05	61.91	262.8	0.896	2.15376	2.10768
2014	Heilongjiang	59.22	19.3988	43.6588	4946	39226.3	36.8659	45.7706	22609	3606.74	4.47	1740.25	7015.31	96.2	86.23	12.7839	0.45	5.25273	5.53632	2786.78	1785.08	13.32	1773.74	35.98	12.1	58.86	690.8	0.979	2.16288	2.10302
2014	Shanghai	89.3	34.9224	61.8043	3826	97370	34.6564	64.8164	48841.4	18587.6	4.06	4009.81	9303.49	100	100	11.967	3.04	4.84378	6.76232	6340.5	998.75	4.11	2915.56	38.43	7.33	100	788	0.482	2.30475	2.37397
2014	Jiangsu	65.7	42.5	39	2038	81874	47.4041	47.0123	34346.3	8734.62	3.01	2511.89	23458.1	99.75	99.49	15.0834	0.79	4.9283	5.76009	14609.8	4019.83	23.89	4067.87	42.61	14.41	98.11	1622.4	0.461	2.29611	1.9861
2014	Zhejiang	64.96	45.3674	42.3313	1828	73002.1	47.7312	47.845	40392.7	6998.34	2.96	2730.01	17835.3	99.93	99.81	15.4557	1.02	4.4618	6.82466	11094.6	2489.22	18.4	2532.02	40.75	12.9	100	838.5	0.47	2.08497	1.87902
2014	Anhui	49.31	28.0932	39.0768	2416	34424.6	53.1335	35.3915	24838.5	3699.25	3.21	1743.84	7957.03	98.63	96.81	11.6003	0.29	4.14342	4.40636	5929.72	1835.15	20.33	1830.06	41.18	13.2	99.51	616.2	0.654	2.50479	2.01824
2014	Fujian	61.99	38.2154	39.6124	2627	63472	52.0265	39.598	30722.4	5987.87	3.47	2263.31	9346.74	99.49	98.83	13.3307	0.7	4.32951	5.42606	4318.09	1326.42	13.61	1208.14	42.8	12.76	97.86	434.4	0.54	2.42861	2.00834
2014	Jiangxi	50.55	31.8995	39.1014	4671	34674	52.4857	36.8	24309.2	4200.52	3.27	1993.33	5292.63	97.78	95.18	8.56347	0.47	4.11112	4.43333	2114.76	1201.26	15.77	1123.46	44.61	14.13	93.09	242.4	0.514	2.40291	2.006
2014	Shandong	54.77	33.0993	34.4998	1426	60879.1	48.4431	43.4824	29221.9	5125.23	3.3	1921.67	25111.5	99.92	99.49	13.1743	0.46	5.11422	6.16799	21310.9	4400.09	25.77	4278.53	42.79	17.1	100	935.1	0.85	2.45929	2.30119
2014	Henan	45.05	29.8701	32.802	5149	37071.7	50.9944	37.0988	23672.1	2840.08	2.97	1698.87	14005	92.99	83.76	9.74702	0.25	4.86793	5.24391	4662.51	2374.67	11.67	2232.91	38.32	9.93	92.84	562.8	0.662	2.37527	2.22399
2014	Hubei	55.73	22.625	37.0496	2448	47144.6	46.9422	41.4545	24852.3	4413.51	3.1	1697.82	12449.3	98.75	94.71	11.9088	0.49	5.45908	5.77	7680.61	2077.64	16.57	2422.71	37.87	11.1	90.16	610.4	0.998	2.29073	1.92161
2014	Hunan	48.98	23.683	35.4833	3402	40270.5	46.1661	42.188	26570.2	3422.76	4.14	1707.07	10723.5	97.05	91.24	12.4611	0.36	5.27661	5.0676	4285.84	1540.21	13.76	1479.54	38.64	9.85	99.7	551.3	0.939	2.64113	2.03158
2014	Guangdong	68.62	40.5414	42.1593	2999	63469	46.3351	48.9948	32148.1	7019.82	2.44	2381.11	28471.1	97.26	96.64	13.2848	0.59	3.78358	5.43649	17036.4	5398.07	13.2	4415.55	41.44	16.28	86.38	1857.5	0.556	2.62529	2.35102
2014	Guangxi	46.54	19.3202	28.8014	1684	33089.6	46.7365	37.8647	24669	2981.72	3.15	1800.05	5772.83	94.4	92.99	9.18897	0.52	4.24064	5.43961	5886.63	1192.82	15.75	1141.25	39.26	11.19	95.4	672.2	0.61	2.84101	2.25397
2014	Hainan	53.3	12.6503	48.5499	2069	38923.7	25.0226	51.853	24486.5	5932.76	2.26	2578.96	1224.5	98.1	96.49	11.9709	0.46	3.81683	5.60133	1276.68	303.06	17.97	258.33	41.32	13.01	99.83	87.6	0.605	2.47025	2.49166
2014	Chongqing	59.74	28.4587	43.1255	1872	47850	45.7775	46.7833	25147.2	6316.19	3.46	2293.78	5710.67	96.78	94.27	11.1823	0.42	5.36874	5.15807	6643.39	1231.44	11.68	1028.82	40.6	16.97	99.2	257.8	0.588	2.64992	2.28993
2014	Sichuan	46.51	24.903	36.2009	3068	35128	48.928	38.6983	24234.4	3760.99	4.15	1782.58	12393	91.12	90.89	14.2227	0.39	5.64614	5.55206	6426.21	2216.56	13.32	2138.49	37.51	11.26	95.37	527.6	0.838	2.59254	2.13947
2014	Guizhou	40.24	16.8198	28.7401	2393	26437	41.6283	44.5535	22548.2	3716.82	3.27	2094.12	2936.85	94.47	76.3	10.6147	0.35	5.19353	4.84501	2643.57	723.76	10.33	635.65	33.97	12.5	93.26	140.8	1.2967	3.37992	2.55511
2014	Yunnan	41.21	13.9	33.1	1857	27263.6	41.2172	43.253	24299	3649.38	3.98	1977.09	4632.87	97.85	76.18	12.3631	0.4	4.77087	4.43159	2903.33	977.04	17.12	910.52	38.14	11	92.47	233.5	0.93	3.25893	2.69778
2014	Shaanxi	53.01	16.2304	25.5593	3682	46929	54.1395	37.014	24365.8	4939.65	3.34	2378.28	5918.71	96.31	95.08	15.8466	0.4	5.28138	6.69168	1610.32	967.56	15.38	946.44	40.46	12.48	95.78	280.5	0.645	3.07175	2.41934
2014	Gansu	42.28	16.0979	25.8902	2604	26432.9	42.8043	44.0207	21803.9	2657.72	2.19	2047.27	2668.33	94.95	83.48	9.6728	0.5	4.72451	4.87827	1554.78	779.28	15.3	756.59	30.81	12.79	62.6	161	1.248	3.47384	2.59317
2014	Qinghai	50.84	22.8669	40.6143	1295	39671	53.5883	37.037	22306.6	4369.37	3.15	3432.09	620.826	99.71	88.81	14.4039	0.67	5.66158	5.82093	635.78	165.84	11.08	156.47	31.56	10.78	86.27	34.2	2.16	3.06294	2.12418
2014	Ningxia	54.82	23.6047	37.2965	4280	41834	48.7351	43.3803	23284.6	5012.72	4.02	2504.37	737.177	97.26	89.23	13.1651	1.04	4.91027	6.01208	2110.95	441.31	23.16	376.37	37.98	17.91	93.25	65.5	2.15	2.76867	2.24272
2014	Xinjiang	46.79	15.97	34.6822	2853	40648	42.5835	40.8251	23214	5515.43	3.17	2731.09	2436.5	98.15	96.87	15.5367	0.56	6.22089	6.67611	1691.75	1118.4	16.46	1110.06	36.83	10.74	81.87	234.4	1.611	2.66099	2.40105
2015	Beijing	86.71	18.8939	77.4047	1541	106497	19.7381	79.6527	52859.2	21589.9	1.4	5105.69	10338	100	100	24.5806	1.11702	5.1396	10.4	12187	1401.01	7.62	1454.69	48.4	16	78.75	461.7	0.318	2.56988	2.31747
2015	Tianjin	82.88	35.6546	56.9638	3492	107960	46.5844	52.1529	34101.3	18534.5	3.5	3895.58	5257.3	100	100	16.3007	1.09695	4.11733	5.9	2506.11	885.43	16.02	870.18	36.38	10.13	92.74	285.9	0.765	1.84515	1.77955
2015	Hebei	51.67	33.8681	33.2315	2646	40255	48.2682	40.1924	26152.2	3606.78	3.6	1751.07	12990.7	99.56	98.81	12.9433	0.296276	4.6074	5	6398.7	1944.42	18.65	1816.1	41.15	14.18	96.01	564.4	1.176	2.3666	1.94912
2015	Shanxi	55.87	25.6158	44.2802	3920	34918.7	40.6868	53.1788	25827.7	4667.09	3.5	2399.08	6033.7	98.85	97.31	8.53407	0.422601	5.00008	5.8	2837.08	1123.46	13.52	1079.3	40.13	11.61	97.17	244.9	1.336	2.73196	2.13155
2015	Inner Mongoria	62.09	25.5514	31.1991	1629	71100.5	50.4757	40.4537	30594.1	8051.15	3.7	2898.41	6107.7	98.47	94.09	9.10379	0.602692	5.33201	6.5	5372.72	1225.21	22.61	1164.76	39.18	19.28	97.72	212	1.451	2.83912	2.05656
2015	Liaoning	68.05	26.3579	45.0351	1590	65354.4	45.4915	46.1928	31125.7	4904.08	3.4	2024.24	12787.2	98.84	94.76	12.2957	0.852567	6.09223	6	14316.3	2461.95	13.43	2405.24	40.26	11.52	95.23	831.4	1.057	2.58158	2.42952
2015	Jilin	57.64	17.2266	42.2516	3193	51086	49.8162	38.833	24900.9	4704.75	3.5	2286.74	6651.9	93.64	92.46	10.6158	0.642143	5.24821	5.8	3668.37	1399.07	14.52	1330.14	36.06	12.51	84.7	334.5	0.8	2.19852	2.04622
2015	Heilongjiang	60.47	19.1616	42.8	5504	39461.6	31.8098	50.731	24202.6	3303.71	4.5	1994.91	7640.2	97.2	86.61	13.1138	0.479382	5.5773	5.6	2578.26	1772.24	13.14	1788.87	35.82	11.98	78.24	736.9	0.94	2.18136	2.04399
2015	Shanghai	88.53	33.7642	62.8571	3809	103796	31.8069	67.7559	52961.9	22455.2	4	4121.71	10131.5	100	100	12.3597	3.13347	5.08486	7	6340.5	998.75	4.27	2915.56	38.5	7.62	100	785	0.463	2.28233	2.28736
2015	Jiangsu	67.49	42.0999	40.4	2034	87995	45.7018	48.6133	37173.5	9655.55	3	2701.6	25876.8	99.83	99.56	15.8055	0.858409	5.18551	6.1	15110.5	4189.17	24.42	4207.6	42.83	14.55	100	1673.2	0.424	2.28666	1.93797
2015	Zhejiang	66.32	45.3275	43.6123	1914	77643.7	45.9624	49.7637	43714.5	8036.66	2.9	2935.37	19784.7	99.95	99.91	15.9859	1.12832	4.91982	7.3	11326.5	2590.74	18.12	2469.74	40.58	13.19	99.22	882.1	0.451	2.06932	1.77935
2015	Anhui	50.97	28.3757	39.4694	2458	35996.6	49.7456	39.0905	26935.8	4083.01	3.1	1926.22	8908	98.79	97.55	11.3932	0.31616	4.35258	4.6	6059.4	1926.36	20.82	1920.12	41.16	13.37	99.55	646.2	0.618	2.48927	1.92012
2015	Fujian	63.22	37.1175	41.5965	2704	67965.5	50.2883	41.5588	33275.3	6386.14	3.7	2517.15	10505.9	99.55	98.56	14.4443	0.734861	4.50656	5.5	4368.15	1413.54	13.8	1346.58	42.97	12.98	99.19	380.8	0.498	2.41253	1.96644
2015	Jiangxi	52.3	32.3995	40	4822	36724	50.2971	39.1014	26500.1	4828.85	3.4	2170.1	5925.5	97.55	94.83	8.68709	0.472855	4.33318	4.6	2178.89	1295.65	16.6	1231.02	44.09	13.96	94.46	272.9	0.502	2.37902	1.97179
2015	Shandong	56.97	33.2998	35.6002	1452	64168.3	46.8013	45.2957	31545.3	5604.43	3.4	2091.25	27761.4	99.95	99.37	14.4317	0.480076	5.2743	6.3	21567.9	4609.32	25.82	4407.7	42.25	17.36	100	1004.2	0.818	2.43963	2.26962
2015	Henan	47.02	29.8916	36.2365	5155	39122.6	48.4225	40.201	25575.6	3109.01	3	1794.77	15740.4	93.1	86.02	10.138	0.260791	5.16478	5.5	4810.01	2503.08	12.06	2363.14	37.69	10.16	95.99	649.8	0.602	2.35658	2.17489
2015	Hubei	57.18	22.7993	38.819	2430	50653.8	45.697	43.1022	27051.5	5137.66	2.6	1954.71	14003.2	98.83	94.49	11.8378	0.513122	5.86426	6.3	8114.59	2197	16.15	2045.85	37.47	11.01	91.51	656	0.922	2.284	1.85576
2015	Hunan	50.79	23.5118	35.8202	3261	42753.9	44.3247	44.1481	28838.1	3802.62	4.1	1847.81	12024	97.3	92.28	13.6418	0.376712	5.8521	5.5	4582.33	1572.52	14.27	1483.37	39.69	9.99	99.8	586.7	0.873	2.62342	2.01239
2015	Guangdong	69.51	40.0091	44.0603	3060	67503	44.7911	50.6142	34757.2	8020.88	2.5	2609.6	31517.6	98.46	97.6	13.5193	0.645935	4.01572	5.7	16825.7	5633.19	13.6	4958.73	41.43	17.4	91.56	1974.6	0.524	2.6015	2.31226
2015	Guangxi	47.99	19.1522	30.8671	1823	35190	45.9291	38.8032	26415.9	3149.37	2.9	2101.76	6348.1	97.5	94.46	9.09901	0.543426	4.47216	5.7	5728.04	1275.16	16.28	1229.79	37.6	11.6	98.65	689.6	0.66	2.79044	2.15263
2015	Hainan	54.91	12.5499	50.2604	2045	40818	23.6532	53.2635	26356.4	6642.33	2.3	2973.5	1325.1	98.64	97.77	11.2519	0.465096	4.2487	6	1427.88	337.81	17.37	398.7	37.7	12.96	99.84	93.4	0.513	2.42747	2.24699
2015	Chongqing	61.47	28.7542	44.519	1904	52321	44.9784	47.7039	27238.8	7018.99	3.6	2596.42	6424	96.87	95.34	11.0296	0.432216	5.85268	5.5	7026.55	1329.45	12.05	1115.93	40.3	16.99	98.6	273.8	0.557	2.59301	2.20888
2015	Sichuan	48.27	24.6002	37.601	1902	36775	44.0822	43.6817	26205.3	4094	4.1	2002.14	13877.7	93.05	92.46	13.5187	0.405626	5.95752	5.8	10777.7	2281.64	13.63	2226.67	38.65	11.96	96.79	565.9	0.777	2.55727	2.08384
2015	Guizhou	42.96	18.19	30.9099	2396	29847.2	39.4935	44.8854	24579.6	4054.42	3.3	2501.98	3283	95.43	84.06	11.2672	0.345822	5.56515	5.3	2679.97	789.06	11.22	702.18	35.88	12.94	93.81	144	1.2	3.32748	2.54543
2015	Yunnan	42.93	14.2001	33.43	1750	28806	39.7684	45.1369	26373.2	3877.65	4	2242.2	5103.2	97.33	76.79	12.619	0.410016	5.01069	4.8	3029.44	1060.14	14.23	975.18	37.27	10.57	90.03	245.2	0.8	3.19983	2.58779
2015	Shaanxi	54.74	16.1841	29.7105	4049	47626	50.3951	40.74	26420.2	5356.08	3.4	2515.45	6578.1	97.12	94.73	15.5117	0.397141	5.58621	7	2311.7	1073.36	15.67	1037.89	40.57	12.57	98.02	337.5	0.656	3.04068	2.33699
2015	Gansu	44.24	16.1218	26.8202	2692	26165.3	36.7401	49.2092	23767.1	2948.32	2.1	2431.45	2907.2	97.28	85.77	9.00009	0.515309	4.91404	5	1569.92	834.39	15.18	771.42	30.2	12.23	64.24	160.2	1.149	3.42652	2.55511
2015	Qinghai	51.67	22.9452	41.0959	1336	41252	49.9497	41.4063	24542.3	4629.64	3.2	3593.59	691	99.06	85.96	13.247	0.704865	5.87088	6	688.15	194.26	10.63	173.1	29.79	10.48	87.18	41.9	2.051	3.09354	2.24137
2015	Ningxia	56.98	23.4985	39.9125	2557	43805	47.3801	44.4544	25186	5459.8	4	2870.26	789.6	96.4	87.26	13.9749	1.05742	5.06139	6.2	2119.18	455.05	22.52	384.45	37.88	18.11	89.92	82	2.11	2.76202	2.25599
2015	Xinjiang	48.78	15.1556	37.7028	2943	40036	38.5681	44.7122	26274.7	5580.08	2.9	2990.68	2606	98.81	97.63	16.0777	0.552347	6.3678	6.9	2835.38	1185.36	17.69	1166.74	37.47	11.5	80.88	241.3	1.683	2.78774	2.52207
2016	Beijing	86.76	18.3563	78.1324	1145	118198	19.2622	80.2322	57275.3	23149.2	1.4	5437.23	11005.1	100	100	24.311	1.19	5.38615	10.7669	16410	1419.66	7.62	1463.79	48.4	16.01	99.84	630.9	0.302	2.5673	2.2076
2016	Tianjin	83.27	33.9007	58.8652	3639	115053	42.3326	56.4361	37109.6	18873.9	3.5	3718.04	5635.8	100	100	18.0866	1.16	4.2146	6.07841	2583.28	1007.91	15.39	961.65	37.22	10.59	94.16	291.5	0.704	1.84849	1.78133
2016	Hebei	53.87	31.9556	37.4064	2659	43062	47.5732	41.5358	28249.4	3864.23	3.7	1925.94	14364.7	99.52	98.88	13.685	0.31	4.82577	5.2618	6613.44	2056.45	18.91	1944.93	40.8	14.31	97.8	607	1.105	2.37004	1.94992
2016	Shanxi	57.27	25.6004	45.9061	3908	35532	38.5351	55.4514	27352.3	4430.85	3.5	2260.16	6480.5	99.29	97.92	9.41714	0.47	5.15179	6.13471	2893.26	1157.63	14.77	1129.04	40.52	11.86	94.6	257.9	1.336	2.71287	2.11649
2016	Inner Mongoria	63.4	23.7934	34.2836	1822	72064	47.1844	43.7833	32974.9	8277.63	3.7	3130.05	6700.8	98.98	94.9	10.2612	0.68	5.52524	6.76179	4871.72	1241.59	23.45	1146.87	39.85	19.77	98.87	245.5	1.4	2.84046	1.98423
2016	Liaoning	68.87	24.8827	44.4594	1485	50791	38.6865	51.5456	32876.1	5085.49	3.8	2127.78	13414.1	98.96	96.07	12.9092	0.9	6.49575	6.33866	15148.1	2798.2	13.01	2718.2	36.35	11.33	93.27	831.4	1.022	2.55235	2.51136
2016	Jilin	58.75	16.6829	43.387	2231	53868	47.4051	42.4539	26530.4	4923.18	3.5	2508.7	7310.4	93.4	93	10.2648	0.68	5.5322	6.09598	5111.52	1425.83	14.98	1379.46	34.97	13.37	86.3	318.7	0.737	2.18845	2.01297
2016	Heilongjiang	61.09	18.0011	44.6002	5244	40432	28.6017	54.0419	25736.4	3316.23	4.2	2118.57	8402.5	97.25	86.66	13.5828	0.51	5.79242	5.8265	2735.61	1810.17	13.71	1821.81	35.35	11.91	80.62	758.2	0.898	2.17518	1.92546
2016	Shanghai	89	32.8523	63.8222	3816	116562	29.8321	69.7794	57691.7	25967.3	4.1	4547.61	10946.6	100	100	12.6966	3.17	5.33744	7.36438	6340.5	998.75	4.37	1913.3	38.6	7.83	100	806.9	0.391	2.26061	2.33479
2016	Jiangsu	68.93	41.8	41.4	2057	96887	44.7348	49.9967	40151.6	9690.05	3	2866.11	28707.1	99.86	99.54	16.5705	0.95	5.53894	6.46346	15277.6	4299.26	25.37	4367.41	42.94	14.79	99.93	1742.9	0.393	2.28061	1.83203
2016	Zhejiang	67.72	45.3035	44.7967	2059	84916	44.855	50.986	47237.2	8731.85	2.9	3113.98	21970.8	99.97	99.95	16.2708	1.25	5.18551	7.73955	11311.8	2673.33	17.73	2573.37	41.02	13.17	99.98	1001.8	0.429	2.06582	1.73212
2016	Anhui	52.62	28.556	39.724	2487	39561	48.434	41.0459	29156	4430.28	3.2	2048.39	10000.2	99.2	98.05	11.945	0.35	4.5468	4.74105	6100.4	2001.68	21.82	1959.72	41.71	14.02	99.94	507.7	0.585	2.48761	1.90587
2016	Fujian	64.39	36.5214	43.5053	2758	74707	48.9177	42.8797	36014.3	6610.63	3.9	2608.06	11674.5	99.52	97.21	15.2581	0.79	4.51128	5.66745	4440.87	1469.16	14.41	1365.57	43.32	13.08	98.44	382.8	0.466	2.40108	1.93679
2016	Jiangxi	53.99	32.5986	41.2993	4613	40400	47.7298	41.9749	28673.3	4785.3	3.4	2328.48	6634.6	97.69	95.31	8.86026	0.47	4.55351	4.81183	2369.32	1370.95	17.33	1279.29	43.63	14.16	94.97	259.9	0.475	2.36233	1.93855
2016	Shandong	59.13	33.2996	36.8994	1502	68733	46.077	46.6769	34012.1	5876.05	3.5	2248.37	30645.8	99.78	99.51	15.8777	0.51	5.43877	6.45143	22424.2	4795.47	24.65	4539.96	42.26	17.91	100	1069.9	0.776	2.43743	2.25817
2016	Henan	48.78	29.9287	39.4695	5056	42575	47.6278	41.7816	27232.9	3225.07	3	1933.17	17618.4	93.42	88.93	10.8752	0.28	5.47153	5.73858	4822.78	2544.27	12.97	2424.64	39.33	10.43	98.75	679.7	0.555	2.32825	2.10652
2016	Hubei	58.57	23.0387	40.1321	2475	55665	44.8621	43.9354	29385.8	5271.13	2.4	2210.58	15649.2	99.12	96.3	12.7594	0.56	6.12673	6.5341	8334.17	2248.94	16.14	2111.75	37.6	10.99	95.8	687.7	0.876	2.3093	1.8321
2016	Hunan	52.7	23.267	36.2444	3523	46382	42.284	46.3746	31283.9	4072.27	4.2	2080.3	13436.5	96.81	93.28	15.1284	0.42	6.24094	5.75412	4373.14	1625.64	14.59	1511.06	40.6	10.57	99.89	613.1	0.826	2.6222	2.01506
2016	Guangdong	70.15	38.9527	46.3225	3193	74016	43.423	52.0078	37684.3	8725.52	2.5	2827.96	34739.1	98.06	97.43	14.203	0.72	4.22895	6.04834	17086.3	5808.12	13.05	5266.61	42.39	17.87	96.22	2039.1	0.505	2.59674	2.30477
2016	Guangxi	49.24	20.4413	32.83	1891	38027	45.1677	39.5639	28324.4	3204.18	2.9	2247.12	7027.3	97.7	95.85	9.77372	0.56	4.63975	5.99157	5752.04	1333.8	17.06	1292.58	37.62	11.77	98.96	718	0.63	2.73416	2.06777
2016	Hainan	56.7	12.2696	51.2005	2050	44347	22.3515	54.251	28453.5	6661.55	2.4	3206.65	1453.7	97.41	97.34	11.3476	0.5	4.39738	6.27196	1428.18	320.98	17.75	302.05	40.3	12.02	99.94	90.9	0.494	2.40258	2.1315
2016	Chongqing	63.33	28.7435	45.9785	1953	58502	44.5246	48.1293	29610	7163.7	3.7	2849.91	7271.4	97.13	96.11	10.7027	0.47	6.26148	5.88349	7438.45	1350.66	12.23	1179.57	40.76	16.86	99.98	289.7	0.511	2.5639	2.11274
2016	Sichuan	50	24.3075	38.9951	2901	40003	40.8353	47.234	28335.3	4107.2	4.2	2135.61	15601.9	93.07	91.78	12.9003	0.43	6.28425	6.00036	7872.65	2615.59	13.73	2468.48	39.9	12.47	98.6	609.5	0.738	2.52923	2.02715
2016	Guizhou	45.56	19.49	33.0102	2182	33246	39.6505	44.6729	26742.6	4154.71	3.2	2750.22	3709	96.03	85.66	11.3578	0.35	5.91502	5.75586	3104.81	844.56	12.11	776.85	36.8	14.98	94.65	183.9	0.8813	3.30552	2.54891
2016	Yunnan	44.64	14.5699	33.8	2624	31093	38.4771	46.6794	28610.6	3874.9	3.6	2541.47	5722.9	96.66	78.78	13.1733	0.44	5.3145	5.23377	3127.68	1131.34	15.76	1027.24	37.84	11.33	92.96	250.9	0.66	3.17197	2.5404
2016	Shaanxi	56.39	16.2956	31.549	4076	51015	48.9223	42.3464	28440.1	4734.1	3.3	2593.99	7367.6	95.61	94.66	16.0067	0.43	5.91136	7.56978	2334.76	1127.35	15.42	1096.26	40.14	12.3	98.53	348	0.638	3.02669	2.26069
2016	Gansu	46.07	15.8837	28.1133	2710	27643	34.9365	51.406	25693.5	3122.9	2.2	2661.17	3184.4	97.93	88.15	9.15767	0.53	5.14736	5.15876	1580.08	870.42	15.42	805.97	31.5	13.94	72.76	131.7	1.041	3.44562	2.60974
2016	Qinghai	53.55	22.8374	41.5225	1343	43531	48.5903	42.8114	26757.4	4098.11	3.1	3716.45	767.3	99.21	87.55	14.491	0.76	5.85987	6.23631	688.15	197.41	11.04	175.97	31.12	10.78	96.28	51.8	1.816	3.08821	2.2612
2016	Ningxia	58.74	23.0904	42.5948	2456	47194	46.9748	45.4003	27153	5577.84	3.9	2982.08	850.1	94.75	90.69	13.4711	1.02	5.3797	6.6232	2119.18	441.8	23.11	384.07	40.43	18.3	98.28	91	2.02	2.7562	2.22842
2016	Xinjiang	50.42	14.3606	40.347	2995	40564	37.794	45.1177	28463.4	5349.88	2.5	3222.37	2825.9	98.86	97.89	15.2441	0.59	6.54345	7.13016	3034.88	1199.37	18.35	1187	38.51	12.22	83.3	255.3	1.693	2.79514	2.56476
2017	Beijing	86.93	18.0559	78.7039	1144	128994	19	80.6	62406.3	24752.9	1.4	5703.17	11575.4	100	100	26.5539	1.27	5.56	11.33	16410	1445.54	7.44	1465.3	48.42	16.2	99.9	687.6	0.29	2.57447	2.14489
2017	Tianjin	83.57	32.4561	60.5263	3276	118944	40.9	58.2	40277.5	16385.5	3.5	4149.38	5729.7	100	100	19.6434	1.07	4.39	6.48	2585.18	1087.57	17.41	995.02	36.84	14.15	94.4	293.5	0.629	1.85153	1.84815
2017	Hebei	55.74	29.3281	42.0553	2675	45387	46.6	44.2	30547.8	4364.73	3.7	2151.23	15907.6	99.05	98.78	15.343	0.34	5.25	5.66	6907.3	2120.2	18.88	2014.17	41.77	14.52	99.8	587.3	1.047	2.37155	1.95524
2017	Shanxi	58.59	25.2759	47.0751	3454	42060	43.7	51.7	29131.8	5319.09	3.4	2431.24	6918.1	97.81	98.34	9.74239	0.47	5.34	6.3	3297.75	1178.32	15.92	1140.08	40.61	11.98	94.9	257.1	1.162	2.70051	2.1847
2017	Inner Mongoria	64.6	22.1868	37.3045	1824	63764	39.8	50	35670	7000.45	3.6	3124.26	7160.2	99.1	96.01	10.6489	0.71	5.94	7.13	4884.54	1269.16	23.89	1202.73	40.22	19.66	99.4	248.1	1.327	2.83449	1.94
2017	Liaoning	69.49	24.5153	44.1984	1770	53527	39.3	52.6	34993.4	5549.1	3.8	2238.38	13807.2	98.45	97.14	13.2299	0.91	6.83	6.66	12799.8	2643.8	13.68	2748.49	40.73	12.07	99.1	823.2	0.985	2.54557	2.35272
2017	Jilin	59.71	16.1464	44.5302	2284	54838	46.8	45.8	28318.7	4793.78	3.5	2607.56	7855.8	94.85	92.99	11.1457	0.73	5.66	6.18	5105.63	1452.15	14.3	1407.49	35.78	11.37	71.8	409.3	0.7	2.1867	1.95062
2017	Heilongjiang	61.9	17.3985	45.3973	5515	41916	25.5	55.8	27446	3657.87	4.2	2219.9	9099.2	98.53	87.77	14.0923	0.57	6.38	6.05	2582.94	1819.7	13.89	1813.17	35.45	11.78	82.7	429.2	0.862	2.1671	1.83105
2017	Shanghai	89.1	31.3638	65.5471	3814	126634	30.5	69.2	62595.7	26935.4	3.9	4908.58	11830.3	100	100	13.9427	3.21	5.57	7.73	6340.5	998.75	4.51	1910.74	39.1	8.19	100	821	0.37	2.24962	2.33858
2017	Jiangsu	70.18	41.3001	42.9	2092	107150	45	50.3	43621.8	9701.45	3	3082.11	31737.4	99.98	99.73	17.4232	1.07	5.84	6.82	15368.4	4426.51	25.62	4431.72	42.97	14.95	100	1773.6	0.363	2.27694	1.77602
2017	Zhejiang	68.91	45.1055	46.0592	2109	92057	42.9	53.3	51260.7	9407.42	2.7	3456.7	24308.5	100	99.97	16.9287	1.38	5.54	8.13	11590.5	2829.27	17.28	2682.49	40.36	13.32	100	1007.2	0.401	2.05406	1.76442
2017	Anhui	54.29	28.7695	40.09	2535	43401	47.5	42.9	31640.3	4643.31	2.9	2270.36	11192.6	99.43	98.57	13.6147	0.41	4.89	5.01	6082.46	2039.3	22.19	2001.94	42.15	14.32	99.9	544.2	0.554	2.47999	1.86747
2017	Fujian	65.78	35.5098	45.7961	2854	82677	47.7	45.4	39001.4	6910.28	3.9	2802.21	13013	99.56	97.45	15.8525	0.85	4.66	5.92	4473.89	1516.88	17.41	1472.75	43.69	14.13	99.4	421.6	0.449	2.38763	1.8553
2017	Jiangxi	55.7	32.9003	42.3997	4740	43424	48.1	42.7	31198.1	4981.29	3.3	2597.62	7448.1	98.11	97.38	12.55	0.53	5.06	5.1	2421.59	1454.1	17.9	1402.64	45.22	14.5	97.6	278.1	0.444	2.35603	1.94972
2017	Shandong	60.79	33.5008	37.9993	1554	72807	45.4	48	36789.4	6078.57	3.4	2386.73	33649	99.82	99.57	16.3642	0.55	5.84	6.88	22733.7	4971.47	25.13	4660.19	42.09	17.84	100	1156.4	0.722	2.43355	2.2309
2017	Henan	50.56	29.9463	42.7123	4871	46674	47.4	43.3	29557.9	3466.5	2.8	2192.16	19666.8	95.88	93.96	12.2833	0.3	5.85	6.08	5131.54	2685.29	13.9	2530.78	39.44	12	99.7	743.8	0.494	2.32388	2.10848
2017	Hubei	59.88	23.2409	41.3572	2746	60199	43.5	46.5	31889.4	5501.9	2.6	2341.1	17394.1	99.27	97.13	12.3841	0.61	6.37	6.77	8084.1	2340.79	15.74	2499.44	38.43	11	99.9	697.1	0.827	2.3088	1.82898
2017	Hunan	54.62	22.8221	37.4851	3883	49558	41.7	49.4	33947.9	4157.73	4	2286.4	14854.9	96.52	93.5	14.4344	0.44	6.59	6.06	4591.99	1709.35	13.72	1635.89	41.21	9.99	99.8	566	0.783	2.62434	2.00828
2017	Guangdong	70.74	37.7953	48.6002	3253	80932	42.4	53.6	40975.1	9324.07	2.5	3180.16	38200.1	97.8	96.88	15.301	0.78	4.41	6.33	16834.7	5911.05	12.86	5577.44	43.47	18.24	98	2179.6	0.486	2.59669	2.28779
2017	Guangxi	50.59	21.668	35.074	1950	38102	40.2	44.2	30502.1	3291.48	2.2	2423.43	7813	97.63	97.8	10.7403	0.57	4.94	6.25	5789.43	1413.65	17.56	1372.12	39.12	12.42	99.9	696.6	0.59	2.69323	1.94441
2017	Hainan	58.04	11.7596	53.3402	2070	48430	22.3	56.1	30817.4	6935.29	2.3	3487.93	1618.8	98.4	98.32	13.5356	0.53	4.53	6.52	1444.67	323.82	18.22	256.76	40.06	12.16	100	102.9	0.484	2.38862	2.1222
2017	Chongqing	65	27.8233	47.8952	2017	63442	44.2	49.2	32193.2	7164.06	3.4	3016.39	8067.7	98.05	96.37	11.5037	0.54	6.71	6.23	7440	1423.09	12.67	1213.18	40.32	17.05	99.4	319	0.476	2.54735	2.08111
2017	Sichuan	51.78	23.9983	40.4007	2962	44651	38.7	49.7	30726.9	4316.55	4	2325.31	17480.5	94.91	91.22	14.4571	0.46	6.79	6.39	8359.03	2832.25	13.72	2660.07	40	12.48	98.5	670.5	0.7	2.51305	1.92956
2017	Guizhou	47.76	20.8299	35.1499	2302	37956	40.1	44.9	29079.8	4243.6	3.2	3283.72	4154	96.54	87.74	11.0225	0.39	6.51	6.31	3184.43	986.35	12.18	945.3	37.01	15.25	95.2	201.6	0.8164	3.27878	2.45184
2017	Yunnan	46.29	15.4401	35.81	1232	34221	37.9	47.8	30995.9	4019.11	3.2	2832.32	6423.1	96.71	75.93	13.5979	0.44	5.72	5.91	3157.4	1142.13	12.52	1087.65	38.87	11.5	92.7	254.7	0.63	3.14291	2.43665
2017	Shaanxi	58.07	16.7693	33.6807	4066	57266	49.7	42.4	30810.3	5140.09	3.3	2701.3	8236.4	95.95	93.61	15.6267	0.45	6.29	8.09	2620.92	1287.05	16.32	1229.9	39.88	12.64	99	304	0.584	3.00163	2.19097
2017	Gansu	48.12	15.7068	29.3942	2777	28497	34.3	54.1	27763.4	3234.46	2.7	2810.29	3426.6	98.81	90.56	10.5236	0.57	5.58	5.59	1590.66	868.71	16.51	861.12	33.28	14.87	98.4	142.9	1.034	3.43774	2.57287
2017	Qinghai	55.45	22.2997	42.5087	1388	44047	44.3	46.6	29168.9	4201.37	3.1	3999.09	839	98.93	94.19	14.3739	0.77	6.41	6.98	688.15	199.87	14.4	178.7	32.55	11.18	94.8	44.4	1.701	3.08264	2.16841
2017	Ningxia	60.95	24.5058	44.593	2436	50765	45.9	46.8	29472.3	5923.26	3.9	3245.96	930.4	95.66	91.71	15.2602	1.06	5.84	7.29	2159.18	458.12	21.83	402.58	40.41	19.17	99.1	92.5	2.17	2.7447	2.02558
2017	Xinjiang	51.9	14.4199	43.7455	3000	44941	39.8	45.9	30774.8	5913.39	2.6	3412.13	3044.6	98.75	98.32	14.5842	0.61	6.85	7.12	3093.66	1243.58	19.78	1230.78	39.98	13.23	88.6	257.5	1.558	2.78624	2.61656
2018	Beijing	87.09	17.8463	79.0854	1135.53	140211	18.6	81	67989.9	26395.6	1.4	6170.35	14422.3	100	100	18.24	1.34	5.74	11.88	16410	1469.05	7.57	1471.75	48.4	16.3	100	692.8	0.279	2.5666	2.12552
2018	Tianjin	83.95	31.8452	61.4583	5016.3	120711	40.5	58.6	42976.3	15229.5	3.5	4592.71	4231.2	100	100	11.93	1.2	4.37	6.7	2585.19	1077.83	11.67	950.55	38	9.38	94.5	286.0	0.597	1.86325	1.93646
2018	Hebei	57.33	27.0126	46.7237	3210.36	47772	44.5	46.2	32977.2	4731.83	3.3	2341.72	11973.9	99.7	99.28	14.62	0.36	5.58	6.1	5926.79	2162.73	19.76	1860.14	41.6	14.23	99.8	633.1	0.99	2.35033	1.94393
2018	Shanxi	59.85	24.4271	48.91	3513.58	45328	42.2	53.4	31034.8	6546.83	3.3	2608.28	6523.3	99.7	98.3	10.57	0.5	5.6	6.63	3297.75	1180.11	16.81	1147.62	41.3	12.28	99.8	271.2	1.054	2.64126	2.15759
2018	Inner Mongoria	65.51	20.6672	40.4294	1846.5	68302	39.4	50.5	38304.7	7669.9	3.6	3203.56	4852.3	99.23	94.76	10.18	0.75	6.27	7.43	5058.33	1270.11	22.75	1185.57	40.6	18.52	99.8	240.6	1.429	2.77519	1.93003
2018	Liaoning	70.26	23.622	44.8907	1782.34	58008	39.6	52.4	37341.9	6096.67	3.9	2274.38	9112.8	99.16	97.52	11.72	0.96	7.21	6.95	12899.4	2669.71	14.93	2764.66	39.9	12.04	99.6	1025.7	0.949	2.54784	2.30884
2018	Jilin	60.85	15.6194	45.6762	1830.89	55611	42.5	49.8	30171.9	4995.53	3.5	2764.29	4073.8	93.89	93.04	10.73	0.76	6.18	6.8	6658.72	1538.78	13.81	1464.9	37.6	13.45	87.2	404.0	0.682	2.19461	2.06847
2018	Heilongjiang	63.46	16.6789	46.2446	5476.33	43274	24.6	57.1	29191.3	3855.12	4.0	2288	5275	98.48	89.5	14.03	0.59	6.63	6.12	2587.7	1824.96	14.86	1831.43	36	12.35	86.9	401.6	0.838	2.11475	1.8425
2018	Shanghai	89.13	30.7334	66.2935	3822.7	134982	29.8	69.9	68033.6	28719.8	3.5	5419.33	14874.8	100	100	9.04	3.26	5.74	8.07	6340.5	1237.74	4.58	1899.04	36.2	8.49	100	813.0	0.349	2.23981	2.30483
2018	Jiangsu	71.19	40.8001	44.0999	2176.45	115168	44.5	51	47200	10218	3.0	3347.9	35472.6	99.98	99.81	15.63	1.16	6.11	7.33	15536.4	4558.45	25.2	4416.87	43.1	14.66	100	1870.9	0.339	2.26432	1.77835
2018	Zhejiang	70.02	44.6776	47.787	2136.59	98643	41.8	54.7	55574.3	10518.4	2.6	3827.36	25161.9	100	100	16.1	1.5	5.79	8.47	11913.8	2919.09	18.05	2823.94	41.2	13.73	100	1128.3	0.374	2.03551	1.75563
2018	Anhui	55.65	28.8076	40.3256	2598.91	47712	46.1	45.1	34393.1	5017.56	2.8	2470.67	16156.2	99.75	98.56	12.8	0.46	5.19	5.27	6190.29	2109.88	22.95	2071.75	42.5	14.67	100	611.9	0.524	2.45735	1.68831
2018	Fujian	66.98	35.1935	46.8047	3238.41	91197	48.1	45.2	42121.3	7328	3.7	3057.49	17178.4	99.69	98.29	15.28	0.95	4.88	6.28	4048.41	1587.54	20.59	1478.41	44.3	14.62	99.9	416.0	0.433	2.36355	1.88352
2018	Jiangxi	57.34	33.2985	43.6993	4817.79	47434	46.6	44.8	33819.4	5258.17	3.4	2914.46	9045.7	98.31	97.4	9.72	0.54	5.37	5.32	2492.74	1546.31	19.37	1477.42	45.9	14.67	100	289.8	0.409	2.33884	1.90718
2018	Shandong	61.46	33.3998	39.3008	1621.76	76267	44	49.5	39549.4	6435.84	3.4	2614.79	27480.3	99.4	99.2	15.13	0.62	6.06	7.35	22784.4	5164.26	25.28	4884.92	41.8	17.64	100	1223.1	0.687	2.42679	2.20036
2018	Henan	52.24	30.0881	43.8101	4903.42	50152	45.9	45.2	31874.2	3817.94	3.0	2462.84	21268	96.65	96.3	12.59	0.33	6.34	6.47	5131.54	2797.32	14.57	2644.85	40	12.69	99.7	793.8	0.454	2.30459	2.01974
2018	Hubei	61	23.4637	42.5697	2803.76	66616	43.4	47.6	34454.6	5589.12	2.6	2463.81	20598.2	99.37	97.64	10.98	0.66	6.65	6.95	8145.85	2509.72	17	2609.7	38.4	11.47	100	691.0	0.791	2.30038	1.7206
2018	Hunan	56.09	22.3732	38.5109	3173.7	52949	39.7	51.8	36698.3	4311.74	3.6	2456.76	15134.3	96.35	93.64	15.49	0.48	6.99	6.33	5452.21	1837.14	16.96	1740.44	41.2	10.99	100	637.7	0.743	2.6041	1.97037
2018	Guangdong	71.81	36.0057	51.5805	3469.01	86412	41.8	54.2	44341	9803.42	2.4	3456.77	39767.1	97.3	96.66	12.74	0.84	4.56	6.66	16634.1	6036.26	13.39	5209.88	44	18.34	99.9	2297.7	0.469	2.58281	2.0066
2018	Guangxi	51.82	23.3021	36.7291	2024.62	41489	39.7	45.5	32436.1	3398.93	2.3	2594.83	7663.5	97.8	98.15	10.78	0.56	5.2	6.51	5814.43	1475.97	19.42	1444.78	39.9	13.05	100	773.3	0.55	2.6085	1.89879
2018	Hainan	59.13	11.69	55.24	2460.3	51955	22.7	56.6	33348.7	7664.66	2.3	3846.72	1852.7	97.04	96.74	12.67	0.59	4.8	6.82	1489.33	379.54	16.81	308.26	40.6	10.23	100	102.1	0.478	2.38394	2.09672
2018	Chongqing	66.61	26.6085	49.9059	2026.42	65933	40.9	52.3	34889.3	7162.63	3.0	3229.93	10705.2	98.28	97.39	9.51	0.58	7.1	6.75	7440	1496.72	13.52	1272.07	40.4	17.14	100	367.1	0.396	2.53165	2.01674
2018	Sichuan	53.5	23.71	41.791	3068.43	48883	37.7	51.4	33215.9	4700.17	3.5	2495.85	19340.7	95.7	93.7	13.18	0.47	7.18	6.74	8458.49	2982.32	14.63	2778.85	40.5	12.97	99.3	708.8	0.671	2.49156	1.84576
2018	Guizhou	49.54	22.1601	37.28	2412.22	41244	38.9	46.5	31591.9	4518.18	3.2	3331.44	7105	96.68	87.25	10.96	0.41	6.82	6.82	3244.65	1053.15	13.51	983.61	38.6	15.51	96.1	253.6	0.717	3.2515	2.26689
2018	Yunnan	47.44	16.3001	37.8001	1750.32	37136	38.9	47.1	33487.9	4240.59	3.4	3092.45	9197.3	96.6	77.31	12.97	0.45	6.03	6.25	3186.56	1163.97	14.11	1144.19	39.8	11.85	98.2	252.8	0.6	3.10997	2.37056
2018	Shaanxi	59.65	15.9564	37.9735	3237.34	63477	49.8	42.7	33319.3	5706.28	3.2	2893.69	9510.3	95.49	96.19	13.72	0.49	6.57	8.49	2691.88	1355.51	16.47	1285.46	38.8	11.76	99.1	390.3	0.539	2.97153	2.18121
2018	Gansu	49.69	15.4824	30.5909	2803.89	31336	33.9	54.9	29957	3463.42	2.8	2944.29	3435.6	97.9	90.91	11.87	0.59	6.17	5.96	1994.48	891.36	17.91	888.46	33.5	13.65	99.8	153.3	1.016	3.40261	2.49389
2018	Qinghai	57.27	21.0526	45.614	1370.54	47689	43.5	47.1	31514.5	4648.89	3.0	4497.97	899.9	99	94.69	14.57	0.79	6.49	7.39	688.15	202.23	16.19	184.56	33.9	11.45	96	47.8	1.588	3.03218	2.22148
2018	Ningxia	62.15	23.7101	47.7971	2525.22	54094	44.5	47.9	31895.2	6148.17	3.9	3305.6	1330.1	98.4	93.85	13.35	1.06	5.96	7.71	2162.28	481.99	22.94	436	40.5	20.38	99.3	100.0	2.23	2.72431	2.03684
2018	Xinjiang	54.01	13.598	44.9286	3021.44	49475	40.3	45.8	32763.5	6077.06	2.4	3778.82	3429.1	97.66	98.01	14.44	0.57	7.19	7.09	2999.98	1312.24	20.34	1262.89	39.6	14.31	91.4	240.2	1.381	2.73611	2.56774
2019	Beijing	87.35	17.82	79.5353	1136.5	164220	16.2	83.5	73848.5	26562.1	1.3	6755.61	15063.7	99.0606	100	17.4111	1.4	5.93318	12.5911	16410	1469.05	7.67721	1471.75	48.46	16.4	99.9756	703.57	0.266	2.5528	2.11865
2019	Tianjin	84.31	30.349	63.1259	4939.2	90370.6	35.2	63.5	46118.9	17403.7	3.53	4527.68	4218.2	99.9985	100	10.9292	1.34	4.37064	7.03329	2639.78	1151.05	12.9753	998.15	37.48	9.20532	100	318.9	0.586	1.85932	1.95091
2019	Hebei	58.77	26.2831	48.3793	3062.77	46347.9	38.7	51.3	35737.7	5020.8	3.12	2675.06	12985.5	99.9772	99.4577	13.1751	0.4	5.66492	6.455	6309.33	2182.09	19.9471	1899.89	42.28	14.2913	99.4339	663.85	0.93	2.32469	1.89808
2019	Shanxi	61.29	24.1203	49.7162	3804.49	45724	43.8	51.4	33262.4	6713.61	2.71	2818.99	7030.5	99.2773	96.4257	11.2957	0.54	5.8579	6.91491	3164.34	1222.75	17.2247	1326.4	42.29	12.629	100	301.3	1.03	2.57801	2.17497
2019	Inner Mongoria	66.46	18.805	43.8365	1820.27	67852.1	39.6	49.6	40782.5	8528.75	3.7	3356.41	5051.1	99.2714	95.797	11.5314	0.79	6.34295	7.7337	5081.98	1269.74	23.3184	1170.37	40.52	18.7125	99.8103	243.85	1.473	2.66852	1.83718
2019	Liaoning	71.21	23.0075	47.3284	1806.81	57191	38.3	53	39777.2	6201.55	4.16	2476.96	9670.6	99.1557	97.9531	12.1365	1.01	7.21206	7.10472	12894.6	2720.06	15.0614	2768.13	40.76	11.9678	99.4165	941.25	0.956	2.46936	2.27386
2019	Jilin	61.63	15.0995	46.8281	1885.01	43475	35.2	53.8	32299.2	4562.69	3.11	2768.55	4212.9	94.6997	91.802	10.223	0.81	6.33033	7.00594	6482.77	1555.13	14.1322	1490.61	39.18	12.5402	90.2426	419.59	0.675	2.1625	2.04199
2019	Heilongjiang	64.62	16.6022	46.6989	5497.84	36182.8	26.6	50.1	30944.6	3879.44	3.53	2493.35	5603.9	98.7913	91.085	14.8124	0.62	6.99957	6.33554	2528.1	1770.89	15.2239	1773.73	36.39	12.4285	95.4858	427.52	0.817	2.06543	1.77392
2019	Shanghai	89.22	24.3933	72.6421	3829.57	157279	27	72.7	73615.3	28879.9	3.55	5693.43	15847.6	100	100	9.29407	3.32	6.03153	8.42143	6340.5	1237.85	4.71925	1944.96	36.84	8.73323	100	834.3	0.337	2.21765	2.15029
2019	Jiangsu	72.47	40	45.6	2221.06	123607	44.4	51.3	51056.1	10393.6	3.03	3671.43	37672.5	99.9977	99.7685	15.5242	1.23	6.39424	7.84782	15536.4	4648.33	25.4111	4529.05	43.38	14.9775	100	1942.12	0.321	2.25161	1.76842
2019	Zhejiang	71.58	44.367	49.1517	2064.44	107624	42.6	54	60182.3	11056.6	2.52	4289.22	27343.8	100	100	16.4171	1.61	5.98617	8.89212	12421.8	3021.89	19.0219	2935.19	41.46	14.0294	100	1185.13	0.359	2.01441	1.75667
2019	Anhui	57.02	28.7637	40.5132	2662.6	58495.6	41.3	50.8	37540	5224.4	2.63	2688.08	17862.1	99.36	98.6952	13.2302	0.49	5.45712	5.67441	6355.3	2241.5	23.6946	2165.47	42.72	14.7985	99.9998	704.71	0.509	2.43514	1.63494
2019	Fujian	67.87	33.7104	49.5928	3193.27	107139	48.5	45.3	45620.5	7379.57	3.5	3246.1	18896.8	99.863	98.4214	14.8512	1.07	5.08963	6.62522	4138.17	1620.74	21.3678	1511.41	44.53	15.0325	99.9458	440.3	0.421	2.33134	1.90067
2019	Jiangxi	59.07	33.5996	44.899	4225.57	53164	44.2	47.5	36545.9	5507.94	2.93	3218.66	10068.1	98.455	97.8707	9.62662	0.57	5.72498	5.73987	2940.88	1607.8	19.9333	1530.8	45.55	14.529	100	332.78	0.392	2.31357	1.81762
2019	Shandong	61.86	33.2998	40.6995	1664.69	70652.6	39.8	53	42329.2	6458.25	3.29	2869.76	29251.2	99.7261	99.1442	16.0837	0.66	6.25332	7.7684	23206.3	5412.68	25.2807	5129.91	41.8	17.5722	99.9416	1279.87	0.666	2.38133	2.17172
2019	Henan	54.01	29.773	44.8723	4849.82	56387.8	43.5	48	34201	4082.3	3.17	2695.2	23476.1	97.3763	97.0518	12.2863	0.35	6.6407	6.78327	5364.36	2944.3	15.1853	2785.03	41.03	13.5922	99.6548	849.3	0.415	2.25544	1.90296
2019	Hubei	61.83	23.7034	43.4892	2845.87	77386.5	41.7	50	37601.4	5717.18	2.44	2710.82	22722.3	99.1582	97.9186	10.8209	0.71	6.80445	7.02217	8186.15	2660.99	17.4487	2646.26	38.88	11.9633	99.9838	809.41	0.766	2.29404	1.72376
2019	Hunan	57.45	22.0931	39.4711	3265.18	57540.3	37.6	53.2	39841.9	4528.84	2.73	2673.75	16683.9	97.7056	96.6457	17.9362	0.52	7.31862	7.25968	5102.94	1855.94	17.6892	1758.08	41.24	11.8065	99.982	691.79	0.711	2.58801	1.92744
2019	Guangdong	72.65	36.0543	52.1801	3859.28	94172	40.4	55.5	48117.6	10132.5	2.25	3938.47	42951.8	99.0571	97.9442	11.9264	0.92	4.73219	6.87956	16079.3	6397.65	13.5963	5896.26	43.31	18.1324	99.9517	2453.07	0.452	2.55694	2.03099
2019	Guangxi	52.98	24.4332	38.3894	2096.96	42964	33.3	50.7	34744.9	3636.88	2.6	2883.93	8200.9	98.8813	98.8444	10.101	0.59	5.59187	6.88349	5814.43	1542.78	21.9195	1493.78	40.76	13.5157	100	723.21	0.53	2.54062	1.79253
2019	Hainan	59.37	11.5797	55.7498	2351.99	56506.8	20.7	59	36016.7	8182.36	2.25	4265.26	1951.1	98.4704	97.7315	13.384	0.63	5.26759	7.16636	1478.79	382.89	18.24	319.07	41.75	10.5738	100	117.25	0.471	2.38314	2.03879
2019	Chongqing	68.24	26.0203	51.1114	2011.65	75828	40.2	53.2	37938.6	6696.78	2.62	3589.39	11631.7	97.8921	97.3567	10.1021	0.61	7.41941	7.19024	7659.78	1515.41	14.3817	1319.16	41.82	16.6068	88.8222	394.11	0.377	2.50697	1.96654
2019	Sichuan	55.36	23.2775	43.1736	3045.19	55774	37.3	52.4	36153.7	4874.66	3.31	2699.93	21343	95.8917	94.9534	13.2509	0.5	7.54344	7.19297	8609.5	3054.31	16.3767	2865.85	41.85	14.0312	99.8167	755.78	0.652	2.46445	1.80479
2019	Guizhou	51.48	23.4899	39.41	2222.18	46433	36.1	50.3	34404.2	4593.22	3.11	3540.26	7468.2	98.3323	91.8032	11.159	0.44	7.31409	7.38636	3650.88	1085.52	14.5274	1007.75	39.42	16.3819	96.593	280.11	0.688	3.19851	2.09383
2019	Yunnan	48.67	16.7123	38.4616	1670.91	47944	34.3	52.6	36237.7	4398.74	3.25	3146.72	10158.2	97.0763	77.917	12.9723	0.48	6.42032	6.99277	3203.56	1217.6	14.9972	1194.04	39.73	11.8845	99.7723	299.03	0.58	3.04458	2.28601
2019	Shaanxi	61.28	15.9413	45.79	3260.41	66649	46.4	45.8	36098.2	5800.96	3.23	3166.93	10213	96.8406	97.8049	14.7333	0.54	6.85757	9.1285	2431.31	1357.51	16.8363	1331.45	39.32	11.6166	99.7082	397.15	0.523	2.9287	2.15043
2019	Gansu	50.7	15.0788	31.883	2958.35	32994.6	32.8	55.1	32323.4	3389.75	3	3188.02	3700.3	98.0429	92.6632	13.2934	0.64	6.84332	6.75534	1977.76	875.72	19.3073	897.91	36.03	14.2794	100	160.4	0.957	3.35691	2.52259
2019	Qinghai	58.78	20.2128	47.8723	3059.27	48981.5	39.1	50.7	33830.3	4783.81	2.24	4906.6	948.5	99.2375	93.8274	14.0897	0.81	6.8183	7.79162	696.03	215.19	18.4386	202.43	35.21	11.9263	96.2841	60.7	1.44	2.94193	2.09813
2019	Ningxia	63.63	23.7026	49.9125	3667.49	54217	42.3	50.3	34328.5	5907.63	3.74	3532.43	1399.4	98.3922	96.6505	12.85	1.08	5.89799	7.97685	951.5	489.05	26.1962	445.83	41.34	21.0491	99.8904	108.55	2.26	2.66973	2.10745
2019	Xinjiang	55.51	14.0759	49.0261	3132.55	54280	35.3	51.6	34663.7	6165.01	2.14	3991.76	3617	98.5511	98.5176	13.3886	0.59	7.38842	7.36892	2280.85	1421.62	23.6732	1345.85	39.9	14.8771	96.2604	302.12	1.36	2.64172	2.48045
2020	Beijing	87.55	16.6695	80.9246	1133.69	164889	15.8	83.9	75601.5	25052	2.56	6891.29	13716.4	98.39	100	17.02	1.43	5.8	12.61	16410	1469.05	7.67	1471.75	49	16.59	99.9995	710.7	0.242	2.50954	1.99526
2020	Tianjin	84.7	34.1577	60.2782	4449.01	101614	34.1	64.4	47658.5	13865.2	3.62	4348.84	3582.91	100	100	11.54	1.57	4.92	8.22	2639.78	1170.24	14.91	1040.63	37.6	10.31	99.9999	341.9	0.579	1.85509	1.83416
2020	Hebei	60.07	31.8714	45.9275	3085.49	48564	37.6	51.7	37285.7	5126.55	3.46	2851.39	12705	100	99.72	13.29	0.46	5.92	6.96	6320.88	2236.46	21.06	2067.1	42.9	15.3	99.999	680.1	0.905	2.26426	1.83226
2020	Shanxi	62.53	25.2014	50.4028	4014.81	50528	43.5	51.2	34792.7	6580.43	3.11	2885.84	6746.34	99.6	98.7	11.01	0.62	6.41	7.69	3020.04	1267.19	18.41	1239.13	43.9	13.51	100	343.1	1.006	2.50704	1.97586
2020	Inner Mongoria	67.48	16.9887	47.343	1850.42	72062	39.6	48.8	41353.1	8536	3.8	3541.61	4760.45	99.5	97.26	11.51	0.85	6.74	8.41	4984.11	1262.18	23.93	1152.66	40.5	19.2	99.9201	236.6	1.572	2.49613	1.75726
2020	Liaoning	72.14	22.2322	49.4845	1805.22	58872	37.4	53.5	40375.9	6241.48	4.61	2582.51	8960.88	99.71	98.75	12.3	1.06	7.38	7.42	12509.1	2725.6	16.21	2798.7	41.7	13.4	99.5268	1020.8	0.994	2.31376	2.01842
2020	Jilin	62.64	14.5916	47.9786	1875.59	50800	35.1	52.2	33395.7	4522.8	3.42	3003.24	3823.95	95.6	92.93	10.07	0.94	7.19	8.81	6485.8	1565.85	15.71	1504.69	40.4	12.94	100	445	0.664	2.07852	1.82266
2020	Heilongjiang	65.61	16.2933	47.1826	5500.66	42635	25.4	49.5	31114.7	3634.53	3.37	2656.17	5092.3	98.99	90.82	13.99	0.74	7.95	7.61	2573.8	1826.88	15.59	1799.98	36.9	12.77	99.867	462.1	0.803	1.92441	1.65028
2020	Shanghai	89.3	32.6055	65.4294	3829.57	155768	26.6	73.1	76437.3	28321.1	3.67	5798.89	15932.5	100	100	9.21	3.25	6.12	8.62	6340.5	1237.85	4.76	1944.96	37.3	9.05	100	840.3	0.314	2.18947	2.02934
2020	Jiangsu	73.44	39.7	46.5001	2239.72	121231	43.1	52.5	53101.7	10686.6	3.2	3977.51	37086.1	100	99.92	15.61	1.24	6.31	7.85	15796.7	4786.78	25.6	4681.89	43.5	15.34	99.9999	1854.7	0.316	2.19442	1.81428
2020	Zhejiang	72.17	43.8683	50.7389	2104.55	100620	40.9	55.8	62699.3	11206.3	2.79	4459.82	26629.8	100	100	14.75	1.53	5.6	8.49	13461.4	3157.16	19.08	3054.63	42.2	13.59	100	1187.3	0.381	1.96362	1.67925
2020	Anhui	58.33	31.4524	43.4166	2655.19	63426	40.5	51.3	39442.1	5267.83	2.83	2862.99	18334	99.6	99.24	13.02	0.58	6.68	6.75	6712.3	2409.89	24.29	2321.27	42	14.88	99.9998	779.3	0.519	2.37314	1.50981
2020	Fujian	68.75	32.5929	52.7652	3545.37	105818	46.3	47.5	47160.3	7399.76	3.82	3403.27	18626.5	99.9	99.21	14.18	1.11	5.22	6.7	3919.08	1648.14	18.83	1589.46	44.6	14.94	99.9999	475.1	0.413	2.2586	1.86589
2020	Jiangxi	60.44	33.8781	46.0247	4426.17	56871	43.1	48.1	38555.8	5548.88	3.15	3490.35	10371.8	98.62	97.59	9.73	0.63	6.33	6.33	2996.54	1703.63	19.81	1603.41	46.4	14.8	100	366.1	0.38	2.27055	1.62999
2020	Shandong	63.05	33.3993	41.7005	1665.35	72151	39.1	53.5	43726.3	6453.45	3.1	3051.9	29248	99.84	99.31	15.56	0.69	6.37	8.01	23953.8	5646.34	25.64	5102.39	41.6	17.68	100	1376.4	0.65	2.33167	2.15562
2020	Henan	55.43	29.5455	45.4136	4994.41	55435	41.6	48.7	34750.3	4193.58	3.24	2818.86	22502.8	98.19	96.83	12.2	0.41	6.71	7.11	5364.36	3039.98	15.32	2882.19	41.9	14.43	99.94	896.8	0.419	2.15734	1.69205
2020	Hubei	62.89	26.2803	46.2128	2777.89	74440	39.2	51.3	36705.7	4371.7	3.35	2921.34	17984.9	99.56	98.4	11.36	0.76	7.12	7.42	8220.53	2756.81	18.89	2665.89	41.1	13.83	100	928.2	0.757	2.25107	1.58131
2020	Hunan	58.76	26.9512	47.561	3676.79	62900	38.1	51.7	41697.5	4527.71	2.74	2837.11	16258.1	98.94	97.29	17.25	0.59	7.82	7.49	4778.54	1959.38	19.72	1849.5	41.5	12.16	100	766.6	0.697	2.51424	1.78954
2020	Guangdong	74.15	35.8858	53.2178	3908.58	88210	39.2	56.5	50257	10237.5	2.53	4267.23	40207.9	98.49	98.99	11.85	0.93	4.48	6.58	16213.2	6501.44	13.26	5892.48	43.5	18.14	99.9496	2748.6	0.447	2.49496	1.95603
2020	Guangxi	54.2	25.6059	40.5395	2162.01	44309	32.1	51.9	35859.3	3420.88	2.77	3071.99	7831.01	99.68	99.36	9.41	0.6	5.9	7.42	5876.81	1617.61	23.76	1572.29	41.3	12.85	100	818.7	0.55	2.42049	1.68179
2020	Hainan	60.27	11.4757	56.9533	2444.4	55131	19.1	60.4	37097	8063.83	2.78	4577.15	1974.63	98.02	98.95	12.53	0.66	5.8	7.38	1439.41	390.7	17.91	373.04	40.6	11.62	100	1194	0.457	2.27885	1.789
2020	Chongqing	69.46	25.1192	52.3273	2069.87	78170	40	52.8	40006.2	6528.05	4.49	3684.62	11787.2	94.69	96.16	10.05	0.62	7.35	7.42	7779.14	1565.61	14.65	1452.62	43.1	16.5	93.8359	414.8	0.354	2.44516	1.87166
2020	Sichuan	56.73	23.1401	44.3625	3157.53	58126	36.2	52.4	38253.1	5090.06	3.63	2945.89	20824.9	98.28	97.41	12.1	0.52	7.77	7.56	8894.04	3190.49	18.13	2993.18	42.5	14.4	99.9926	829.4	0.64	2.40146	1.68085
2020	Guizhou	53.15	24.9471	41.5433	2261.68	46267	34.8	50.9	36096.2	4631.42	3.75	3753.08	7833.37	98.9	94.55	11.29	0.43	7.17	7.46	3702.3	1118.37	21.23	1019.69	40.9	17.04	97.8494	345.5	0.671	3.10042	1.90311
2020	Yunnan	50.05	17.712	38.5959	1584.38	51975	33.8	51.5	37499.5	4482.61	3.92	3509.39	9792.87	98.1	78.65	12.9	0.5	6.89	7.76	3274.28	1266.24	16.62	1238.27	40.5	12.27	99.9874	318.9	0.6	2.92008	2.21956
2020	Shaanxi	62.66	21.0451	48.9311	3234.5	66292	43.4	47.9	37868.2	5707.48	3.63	3329.91	9605.92	97.88	98.62	14.07	0.55	6.89	9.2	2597.11	1372.2	16.73	1346.35	40.8	12.79	99.9321	415.4	0.519	2.84371	2.01011
2020	Gansu	52.23	17.8062	37.3403	2929.52	35995	31.6	55.1	33821.8	3496.8	3.27	3374.87	3632.35	98.15	94.8	13.33	0.73	6.87	7.24	2004.76	901.43	20.25	919.26	36.3	15.15	100	169.1	0.955	3.26961	2.48057
2020	Qinghai	60.08	22.2222	52.3297	3152.63	50819	38	50.8	35505.8	5025.13	2.13	4943.26	877.335	98.69	93.81	13.87	0.98	6.97	8.26	735.99	235.2	18.91	224.67	35.9	12.45	99.2897	61.8	1.379	2.87672	2.00386
2020	Ningxia	64.96	23.8372	52.0349	3627	54528	41	50.3	35719.6	5817.48	3.92	3872.31	1301.39	98.87	97.52	11.85	1.11	5.73	8.14	951.27	494.26	26.78	451.6	42	21.02	99.9637	118.6	2.01	2.57173	1.90878
2020	Xinjiang	56.53	14.0855	51.9912	3137.64	53593	34.4	51.3	34838.4	5703.55	2.39	4258.49	3062.55	99.52	98.39	13.06	0.59	7.02	7.39	2450.99	1499.02	25.3	1415.85	40.9	14.02	99.1161	305.5	1.376	2.47853	2.12946
2021	Beijing	87.5	16.6667	81.0017	1133.72	183980	18.0499	81.6736	81517.5	27100.5	3.23	7026.5	14867.7	98.8007	100	16.45	1.51517	5.95062	13.2	16410	1469.05	7.72422	1471.75	49.29	16.62	100	727.8	0.234	2.44777	1.98421
2021	Tianjin	84.88	34.1654	60.5304	4392.07	113732	37.3001	61.2637	51485.7	15594	3.68	4560.62	3769.78	100	100	12.51	1.66172	5.00226	8.87	2653.42	1237.33	15.445	1079.25	38.28	9.74199	100	345.9	0.523	1.84177	1.87016
2021	Hebei	61.14	32.0889	46.5825	3162.32	54172	40.5142	49.5075	39791	5595.63	3.08	3052.83	13509.9	100	99.786	11.34	0.534864	6.10894	7.51	6324	2278.9	20.9907	2229.97	42.91	15.1382	100	690.6	0.818	2.18886	1.57188
2021	Shanxi	63.42	25.481	51.137	4150.15	64821	49.6373	44.6661	37433.1	8145.04	2.27	2956.83	7747.26	99.526	97.9018	10.32	0.659908	6.57891	8.09	2989.29	1268.86	18.2942	1325.14	43.72	13.6632	100	357.1	0.832	2.44528	1.92509
2021	Inner Mongoria	68.21	17.2414	48.1117	1979.17	85422	45.6961	43.4566	44376.9	9791.44	3.84	3723.12	5060.31	99.5839	97.8619	9.87	0.893775	6.94158	8.82	4565.51	1271.48	25.5175	1158.97	41.95	19.9555	99.8907	247.6	1.416	2.4201	1.73306
2021	Liaoning	72.81	22.5114	50.0913	1832.8	65026	39.4257	51.6497	43050.8	6539.57	4.33	2695.19	9783.95	99.6635	97.8577	11.95	1.10438	7.67387	7.9	12321.7	2697.8	19.7969	2799.95	41.75	13.4417	99.8228	1041	0.904	2.24029	1.94705
2021	Jilin	63.36	14.7541	48.3249	1939.22	55450	36.0264	52.2337	35645.8	4816.75	3.26	3224.88	4216.63	95.9126	94.8521	9.57	1.011	7.43352	9.15	6272.78	1585.58	16.1872	1509.72	41.14	13.5489	100	457.4	0.631	2.02054	1.82096
2021	Heilongjiang	65.69	16.4789	47.1831	5367.28	47266	26.7171	50.009	33646.1	4161.64	3.18	2797.18	5542.89	99.1689	92.2282	13.11	0.777722	8.33715	7.95	2591.5	1836.84	16.5377	1706.29	37.4	13.5984	100	469.2	0.801	1.88079	1.60408
2021	Shanghai	89.3	32.6007	65.5678	3926.24	173630	26.4939	73.2747	82428.9	31224.6	2.73	5920.58	18079.3	100	100	8.98	3.3034	6.44347	9.2	6340.5	1242	4.81114	1083.32	37.73	9.02355	100	857.3	0.278	2.13986	1.8855
2021	Jiangsu	73.94	40.2413	46.8097	2277.65	137039	44.4943	51.4474	57743.5	11775.6	2.54	4298.98	42702.6	100	99.9176	14.67	1.31227	6.44985	8.13	15931	4857.64	25.6208	5791.66	43.7	15.6042	100	1815.7	0.281	2.15535	1.73014
2021	Zhejiang	72.66	44.3161	50.3977	2322.15	113032	42.4243	54.5708	68486.8	12634	2.61	4653.06	29210.5	100	100	13.22	1.62374	5.65558	8.85	13924.1	3366.42	18.0346	3454.18	41.51	12.8669	100	1338.8	0.362	1.94303	1.66017
2021	Anhui	59.39	31.9129	43.8569	2730.07	70321	40.9998	51.1774	43008.7	5722.55	2.46	3104.84	21471.2	99.8057	99.4849	11.23	0.616718	6.72375	7.12	7125.58	2460.17	23.7408	2407.11	44.07	14.491	100	809.7	0.5	2.34103	1.54371
2021	Fujian	69.7	33.1816	53.1179	3577.13	116939	46.8473	47.216	51140.5	8080.74	3.33	3566.45	20373.1	99.9189	99.3434	11.54	1.25418	5.34543	7.03	4138.09	1778.32	20.9689	1454.02	44.25	15.01	100	568.2	0.417	2.20159	1.75953
2021	Jiangxi	61.46	34.4781	46.6102	3790.11	65560	44.5083	47.6108	41684.4	6225.87	2.84	3789.16	12206.7	99.1681	98.7629	8.29	0.688729	6.80301	6.77	3307.95	1732.66	23.8456	1587.7	46.89	16.2216	100	446.6	0.349	2.231	1.56971
2021	Shandong	63.94	33.79	42.1735	1715.62	81727	39.9384	52.8061	47066.4	7162.69	2.94	3262.95	33714.5	99.8808	99.3281	14.41	0.739983	6.62655	8.39	23814.1	5669.85	26.4979	5271.73	43.04	17.9446	100	1449.7	0.636	2.26347	2.05014
2021	Henan	56.45	29.876	45.9091	4754.47	59410	41.3189	49.136	37094.8	4405.47	3.4	2800.24	24381.7	99.3167	97.655	9.67	0.41545	7.29868	7.65	5762.62	3234.53	16.3698	3077.66	41.57	15.0804	100	1010.8	0.399	2.11568	1.64692
2021	Hubei	64.09	26.8411	46.3481	3016.8	86416	37.896	52.7831	40277.8	5631.77	2.99	3007.05	21561.4	99.8704	98.8584	9.85	0.797743	7.44365	7.83	8185.62	2787.88	18.7382	1874.21	42.79	14.6286	99.9999	1001.4	0.75	2.20591	1.61533
2021	Hunan	59.71	27.4095	48.0049	4718.69	69440	39.3506	51.2647	44866.1	4908.92	2.29	3023.18	18596.9	98.992	97.4505	11.97	0.729095	8.04391	7.64	4076.45	2065.56	20.1493	1908.54	42.2	12.6138	100	804.4	0.673	2.45234	1.66918
2021	Guangdong	74.63	36.2698	53.0826	3818.63	98285	40.379	55.5978	54853.6	11120.3	2.45	4651.31	44187.7	100	98.2586	10.88	1.00025	4.64336	6.88	17101.3	6582.65	15.3995	6036.31	42.92	17.7408	100	2929.7	0.442	2.45914	1.82998
2021	Guangxi	55.08	25.9041	40.9984	2529.83	49206	33.0946	50.6751	38529.9	3573.86	2.49	3284.83	8538.5	99.8108	99.4695	8.41	0.600951	6.33403	7.82	5305.61	1679.09	23.9157	1633.46	40.23	13.8049	100	875	0.53	2.35471	1.59229
2021	Hainan	60.97	11.3961	57.5356	2279.34	63707	19.1315	61.4956	40213.2	9030.94	3.06	4956.59	2497.62	95.7329	99.4209	13.13	0.683167	6.02039	7.89	1439.41	409.51	25.9596	408.28	40.8	12.9559	100	125.9	0.395	2.22464	1.77983
2021	Chongqing	70.32	25.5852	52.4663	2120.61	86879	40.098	53.0115	43502.5	7115.36	2.92	0	13967.7	96.2603	98.1898	9.38	0.728733	7.49505	7.68	7781.33	1645.38	15.9502	1493.2	42.56	16.6679	96.6292	451.8	0.332	2.40351	1.85451
2021	Sichuan	57.82	23.5033	44.6372	3381.74	64326	36.9565	52.5295	41443.8	5701.33	3.6	3221.56	24133.2	98.6576	98.1236	9.03	0.55095	7.90766	8.04	9313.57	3367.42	17.8887	3181.76	43.05	13.7324	99.9907	970.7	0.63	2.35807	1.64016
2021	Guizhou	54.33	25.1856	42.0467	2238.11	50808	35.6609	50.3961	39211.2	5112.65	4.45	3995.23	8904.27	98.4419	90.1943	8.43	0.473666	7.70774	8.03	4049	1187.16	22.0997	1035.91	41.79	16.0111	98.9945	358.9	0.584	3.05001	2.01744
2021	Yunnan	51.05	17.9885	39.2213	3099.23	57686	35.3242	50.4194	40904.9	4857.76	3.75	3691.39	10731.8	99.0234	78.5338	10.28	0.515864	7.04217	8.12	3303.98	1252.31	18.1016	1283.6	42.5	12.9401	100	374.3	0.51	2.88117	2.21541
2021	Shaanxi	63.63	21.2339	49.5457	5327.54	75360	46.3157	45.5994	40713.1	7019.28	3.47	3511.94	10250.5	98.165	98.7743	11.35	0.580425	7.19638	9.32	2618.6	1526.97	17.6018	1385.32	41.76	12.9011	99.9984	535.8	0.487	2.76118	1.88355
2021	Gansu	53.33	18.044	37.9833	3358.79	41046	33.8422	52.8347	36187.3	4023.53	3.4	3577.02	4037.11	99.4595	96.872	10.63	0.784357	7.35606	8.07	2021.65	927.57	22.1991	941.73	36.29	14.8772	100	178.4	0.93	3.16522	2.29844
2021	Qinghai	61.02	22.0217	53.0686	2954.89	56398	39.8194	49.6431	37745.3	5534.75	1.84	4997.08	947.836	98.8275	94.4765	12.78	1.01286	7.09646	8.7	738.91	249.44	18.928	227.02	34.81	12.8086	99.3502	62.4	1.403	2.77453	1.84302
2021	Ningxia	66.04	23.7681	52.7536	3267.66	62549	44.7018	47.2387	38290.7	6345.03	4.13	4245.01	1335.12	99.6606	97.7522	10.75	1.18092	5.68152	8.36	955.76	495.3	26.234	453.78	42.01	20.4839	99.9999	120.6	1.91	2.49669	1.87546
2021	Xinjiang	57.26	14.3382	52.2059	3518.24	61725	37.3342	47.9254	37642.4	6251.87	2.04	4599.86	3584.62	99.4346	98.8032	10.33	0.618328	7.18915	7.74	2714.65	1555.61	21.7331	1465.08	40.99	15.4006	99.9972	292.6	1.196	2.4168	2.00633

## Sheet: CEECI
Year	area	Number of construction industry employees	Construction industry fixed assets	Total power of its own construction machinery and equipment	Energy consumption in construction industry	Total output value of construction industry	Building completion area	Carbon emissions of construction industry
2010	Beijing	593816	88979807	4292963	4.80531e+09	51960173	5933.2	13273
2010	Tianjin	478378	23974077	4184821	2.08999e+09	24244933	2419.2	5772.85
2010	Hebei	1284719	22001384	10339963	8.07155e+09	32314632	9100.9	22294.8
2010	Shanxi	751590	20268277	5265006	4.18579e+09	21434591	2585.4	11561.8
2010	Inner Mongoria	435636	9735992	2075922	4.33227e+09	11255772	3805.2	11966.3
2010	Liaoning	1650655	31813950	9485639	5.46727e+09	46903131	13003.3	15101.4
2010	Jilin	409904	8731875	1635568	2.36283e+09	13487785	4272.9	6526.46
2010	Heilongjiang	561857	11951907	3278475	2.61598e+09	17696969	3619.9	7225.72
2010	Shanghai	957291	48369587	3620438	3.03235e+09	43001906	6217.1	8375.78
2010	Jiangsu	5914998	73874618	30566791	8.45646e+09	124059167	48560.1	23357.9
2010	Zhejiang	5660000	61879270	15914333	9.86837e+09	120078857	45099.2	27257.9
2010	Anhui	1578217	21150759	6634983	2.82465e+09	28649619	10512.4	7802.09
2010	Fujian	1850369	17347043	5774937	3.69614e+09	29359436	9095.8	10209.3
2010	Jiangxi	858006	9450774	2612171	1.59321e+09	16900217	6488.1	4400.67
2010	Shandong	3142893	48111134	15196293	8.17926e+09	54965861	19179.7	22592.3
2010	Henan	2349545	28531774	12675204	4.91868e+09	44006082	13156	13586.1
2010	Hubei	1555159	37563487	12919160	4.03501e+09	43452006	12813.4	11145.3
2010	Hunan	1503363	17255836	8412528	4.62691e+09	31617292	10536.6	12780.2
2010	Guangdong	1882443	51012221	8774160	6.53941e+09	47154569	10163.6	18062.8
2010	Guangxi	590030	7765458	2905573	1.63334e+09	12223126	4093.8	4511.52
2010	Hainan	109978	840328	231890	3.41054e+08	1994842	508.7	942.039
2010	Chongqing	1392225	19592948	3372999	2.7129e+09	25343574	8292	7493.43
2010	Sichuan	3051814	33818810	6814768	6.47146e+09	41630743	12086.3	17875.1
2010	Guizhou	337678	5937137	1428472	2.3672e+09	6229565	1349.7	6538.55
2010	Yunnan	747493	14498808	2898260	1.92429e+09	15109582	4393.4	5315.17
2010	Shaanxi	1046669	18364597	5985029	3.19212e+09	30636106	3781.3	8817.1
2010	Gansu	453038	5512298	2457612	1.42601e+09	7519879	2013.9	3938.84
2010	Qinghai	89053	2217839	670487	5.36313e+08	2796060	273.2	1481.37
2010	Ningxia	96949	2961617	802906	5.41294e+08	3426943	1076.4	1495.13
2010	Xinjiang	225668	7797928	2381053	1.41784e+09	9637189	2891.4	3916.29
2011	Beijing	490122	108092880	3767502	5.08564e+09	60462182	6455.5	14047.3
2011	Tianjin	323141	30791742	3912139	2.44664e+09	29864545	2637.6	6757.96
2011	Hebei	1200630	26196440	11941967	2.19228e+10	39726620	10641.8	60553.9
2011	Shanxi	624513	25034786	5890431	3.97626e+09	23249108	2537.8	10983
2011	Inner Mongoria	408471	13217648	2161133	4.59285e+09	13946780	4064.8	12686.1
2011	Liaoning	1705236	39897618	11184645	7.36696e+09	62175226	16692.1	20348.6
2011	Jilin	339865	11076683	2042297	2.56867e+09	16266485	4194.6	7095.03
2011	Heilongjiang	490761	14595943	3644114	3.3759e+09	20291604	4438.4	9324.73
2011	Shanghai	899009	56538718	4217210	3.22051e+09	45862774	5984.7	8895.51
2011	Jiangsu	6194548	97748467	37060092	2.65667e+10	151228450	54650.2	73381.1
2011	Zhejiang	5413157	75503558	17783294	1.19554e+10	149074191	51151.8	33022.6
2011	Anhui	1665709	25975806	7979814	3.06715e+09	35972621	11897.8	8471.92
2011	Fujian	1686956	20820441	6411610	3.86298e+09	36926157	10943.8	10670.1
2011	Jiangxi	850178	11252405	3058360	2.15639e+09	20954692	7813.2	5956.27
2011	Shandong	2704116	59757178	18887056	9.65287e+09	64829000	19277.4	26662.6
2011	Henan	2287509	35588319	14048512	5.7193e+09	52793558	15146.8	15797.5
2011	Hubei	1411145	48743237	11621393	5.92395e+09	55864461	16468.1	16362.8
2011	Hunan	1058573	20985943	8964275	4.3095e+09	39150173	11750	11903.5
2011	Guangdong	1787661	61366181	9720038	8.14477e+09	57740058	12420.8	22497
2011	Guangxi	594829	9778957	3147263	1.86191e+09	15530712	4670.2	5142.85
2011	Hainan	54847	1477832	152433	4.34928e+08	2554722	583.5	1201.33
2011	Chongqing	1343134	26426441	4574629	2.8984e+09	33288252	8989.3	8005.79
2011	Sichuan	2348056	47115894	7311600	8.28276e+09	52566461	13660.3	22878.2
2011	Guizhou	330754	7313506	1524731	2.67002e+09	8247195	1530.4	7374.98
2011	Yunnan	623066	17378059	4054873	1.95457e+09	18684014	4444.2	5398.82
2011	Shaanxi	724683	21035153	6265758	4.23217e+09	32166296	5678.9	11689.9
2011	Gansu	460065	6684843	2184640	1.90132e+09	9258410	2409.8	5251.73
2011	Qinghai	88322	2898100	1101793	4.82394e+08	3194161	323.8	1332.44
2011	Ningxia	100034	3661264	850670	6.07933e+08	4279174	1385.8	1679.2
2011	Xinjiang	265825	10513737	2461588	2.45326e+09	13203699	3465.5	6776.26
2012	Beijing	484741	117600352	3737115	5.05444e+09	65882953	8406.2	13961.1
2012	Tianjin	322448	39248602	5014617	2.61561e+09	32585701	2876.7	7224.7
2012	Hebei	1345377	32436006	14708278	2.17855e+10	48650907	12419.9	60174.8
2012	Shanxi	662735	29761637	6579275	4.20029e+09	26681679	3161.7	11601.8
2012	Inner Mongoria	366618	16175581	2441263	4.75965e+09	14409969	3659	13146.8
2012	Liaoning	1994018	51045894	13159896	6.98974e+09	75473898	17465.4	19306.7
2012	Jilin	531343	16779574	4882712	3.99385e+09	19904251	6026.6	11031.6
2012	Heilongjiang	492429	16398329	3125199	3.58979e+09	23739606	4340.8	9915.51
2012	Shanghai	877288	65533626	3709279	3.35411e+09	48434396	6476.1	9264.55
2012	Jiangsu	7393438	115561174	40064147	1.52727e+10	184235512	61241.7	42185.5
2012	Zhejiang	6407653	86603741	18359165	1.28814e+10	173327449	55467.8	35580.2
2012	Anhui	1695966	31696142	9131562	3.24856e+09	42304412	13346.2	8972.98
2012	Fujian	1853532	25480227	6365410	4.51754e+09	44245439	12343.8	12478.1
2012	Jiangxi	1072714	15469748	3981005	2.2964e+09	27895708	10148.8	6342.99
2012	Shandong	2774175	69483152	16511224	1.34924e+10	72813321	21526.9	37267.9
2012	Henan	2267462	41440134	16599882	6.79181e+09	60090765	16397.6	18760
2012	Hubei	1704411	58525342	14571862	8.83372e+09	70434219	20397.3	24400
2012	Hunan	1187207	25179114	9997753	4.82291e+09	44079197	13398.8	13321.6
2012	Guangdong	1904984	72945325	14066769	6.90742e+09	65144293	13485.4	19079.3
2012	Guangxi	670261	11241396	2558724	2.56004e+09	18670580	5028.7	7071.19
2012	Hainan	58960	1686772	150726	5.0808e+08	2831087	811.8	1403.39
2012	Chongqing	1408832	31933147	4610007	3.01523e+09	39756696	11601.8	8328.49
2012	Sichuan	2188844	52404093	7744131	1.03631e+10	62403298	15750	28624.4
2012	Guizhou	355159	10201530	1434021	3.15511e+09	10392175	1863.3	8714.86
2012	Yunnan	748556	20966424	7241891	2.30403e+09	23836606	5919.4	6364.06
2012	Shaanxi	796281	27486331	4921028	3.71726e+09	35293886	5386.7	10267.6
2012	Gansu	560996	11319040	2700375	1.77947e+09	13646284	3227.4	4915.15
2012	Qinghai	117400	3631771	743648	4.94322e+08	3257576	344.1	1365.39
2012	Ningxia	89711	4408589	769258	6.22453e+08	4669527	1524.2	1719.31
2012	Xinjiang	303024	12995836	2420619	1.87803e+09	16223145	4554	5187.38
2013	Beijing	490456	136831634	4443555	5.19567e+09	74643608	8949.9	14351.2
2013	Tianjin	331550	44865074	4374283	2.98506e+09	36944362	3635.5	8245.18
2013	Hebei	1187225	37921097	11295403	1.17494e+10	52449010	12808.2	32453.6
2013	Shanxi	670873	34202261	6096929	4.17567e+09	30343656	3722.1	11533.8
2013	Inner Mongoria	387760	17886901	2491940	3.89999e+09	15711619	3630.6	10772.3
2013	Liaoning	1965920	55032788	17656981	9.41263e+09	86291908	19786.4	25999
2013	Jilin	454847	19293029	2536046	4.69225e+09	22114408	6344.1	12960.7
2013	Heilongjiang	525468	18033052	2835022	3.82579e+09	24719359	4390.1	10567.4
2013	Shanghai	815356	72752012	4020695	3.50486e+09	52059216	7073.8	9680.94
2013	Jiangsu	7634753	134237735	48148108	1.17711e+10	219936099	68993.1	32513.5
2013	Zhejiang	6710287	98324153	20371118	1.44658e+10	202000242	61549.4	39956.6
2013	Anhui	1712074	36541088	11150605	3.98697e+09	49655149	14851.1	11012.6
2013	Fujian	2190187	31273033	7211511	5.44962e+09	54617501	13861	15052.6
2013	Jiangxi	1234798	19312471	4431270	2.80299e+09	34699763	11881.2	7742.26
2013	Shandong	2870859	81774689	17060267	9.65542e+09	84676747	23737.3	26669.7
2013	Henan	2447824	49472704	16347277	6.35927e+09	70032014	18179.1	17565.2
2013	Hubei	1785587	63518819	14201857	9.3409e+09	84652690	22773.7	25800.9
2013	Hunan	1360383	29805043	12063395	5.41055e+09	52838426	15891	14944.7
2013	Guangdong	2010599	88215591	11248002	8.47811e+09	78639046	14439.1	23417.8
2013	Guangxi	749437	13839071	2799822	2.07726e+09	22898810	5787.6	5737.68
2013	Hainan	58001	2064568	180315	5.897e+08	2863073	914.7	1628.84
2013	Chongqing	1600905	40256771	4612380	3.37229e+09	47312167	12240.3	9314.75
2013	Sichuan	2428688	60963372	7946148	1.06358e+10	72099080	18211.9	29377.6
2013	Guizhou	412236	14518652	1790014	4.14046e+09	13791526	2472.5	11436.5
2013	Yunnan	795069	25924958	5117038	3.55598e+09	29066031	6718	9822.12
2013	Shaanxi	951817	33837635	5647704	3.90555e+09	40003635	6404.1	10787.7
2013	Gansu	565969	13619280	3414681	2.006e+09	17208628	3976.7	5540.85
2013	Qinghai	118931	4170533	763264	5.20487e+08	4137110	466.5	1437.66
2013	Ningxia	127407	5278587	731480	6.83544e+08	5689201	1939.5	1888.05
2013	Xinjiang	363891	16196519	3129288	2.04936e+09	20796588	5769.1	5660.63
2014	Beijing	500771	162812465	4580188	5.3783e+09	82097957	9275	14855.6
2014	Tianjin	333583	52720198	4426634	3.62196e+09	41234862	3232	10004.4
2014	Hebei	1141104	41561072	16040932	8.41966e+09	56257460	12582.7	23256.3
2014	Shanxi	618397	37939935	6942547	4.42109e+09	31034918	3940	12211.7
2014	Inner Mongoria	334219	17963082	3442456	4.06389e+09	14029344	3648.9	11225.1
2014	Liaoning	1705510	63315459	17671242	9.62604e+09	78511248	16514.4	26588.5
2014	Jilin	461069	20870699	2772616	4.94146e+09	25209990	7335	13649
2014	Heilongjiang	362919	17955882	3394067	3.95812e+09	21507487	3884.6	10932.9
2014	Shanghai	765270	79425938	3967237	3.51092e+09	54999411	7580.8	9697.67
2014	Jiangsu	7872330	150780767	53901448	1.24484e+10	245929317	76795	34384.2
2014	Zhejiang	7233976	109100038	22097140	1.48636e+10	226681864	66483	41055.3
2014	Anhui	1713525	42665144	12867218	4.18027e+09	54829260	15339.4	11546.5
2014	Fujian	2505100	38115217	10226481	6.74082e+09	66892117	15392.7	18619.1
2014	Jiangxi	1326562	23606780	4837651	2.08552e+09	41226336	12724.7	5760.52
2014	Shandong	2682261	91202531	19776362	9.94316e+09	93134585	24220.8	27464.4
2014	Henan	2399619	57630749	16500097	1.2147e+10	79118891	19818.3	33551.7
2014	Hubei	1930255	75575328	16879305	1.05919e+10	100595890	24867.3	29256.4
2014	Hunan	1382934	34387744	13199492	5.75863e+09	60209689	16583	15906.2
2014	Guangdong	1998287	98843618	12997912	9.30402e+09	83565022	13885.5	25699
2014	Guangxi	778062	15694735	3208901	2.31687e+09	26089057	6733	6399.53
2014	Hainan	72942	2144442	241983	5.80954e+08	2763289	778.8	1604.68
2014	Chongqing	1668980	45663501	4610326	3.47481e+09	55522069	12815.6	9597.92
2014	Sichuan	2270663	69889625	10236943	1.14907e+10	80666569	19544.2	31739
2014	Guizhou	446107	18016556	2177926	4.62952e+09	16402443	2800.8	12787.4
2014	Yunnan	793345	30583845	6892107	3.98326e+09	30546749	7246.5	11002.3
2014	Shaanxi	894411	40123874	11149360	4.30619e+09	45577098	6917.8	11894.3
2014	Gansu	586693	14892340	4400000	2.12065e+09	18145239	4172	5857.55
2014	Qinghai	110052	4825717	1260077	5.44143e+08	4329067	479.4	1503
2014	Ningxia	110077	6363355	1115941	8.05522e+08	6251634	1493.2	2224.97
2014	Xinjiang	345385	17847771	4064035	2.3511e+09	23062840	6115.4	6494.08
2015	Beijing	585691	183659721	3755437	5.46334e+09	84367296	9886.3	15090.5
2015	Tianjin	786641	57219100	4784102	3.17502e+09	44889031	3547.2	8769.87
2015	Hebei	1304524	44823884	12505469	9.15321e+09	52525685	11613	25282.5
2015	Shanxi	764479	40337922	6919945	4.40583e+09	29312627	3634.4	12169.5
2015	Inner Mongoria	295126	18725376	1888747	3.87253e+09	11234710	3103.1	10696.5
2015	Liaoning	1482641	68779289	15504393	6.56459e+09	54137623	10397.9	18132.3
2015	Jilin	629728	23449197	2346681	3.24384e+09	22163142	5602.6	8959.95
2015	Heilongjiang	468870	17274374	3320533	4.47112e+09	16803928	2968.1	12349.9
2015	Shanghai	1107791	86446890	2280926	3.48785e+09	56524682	7258.7	9633.94
2015	Jiangsu	7524840	164330243	39751712	1.20487e+10	247858134	76823.9	33280.3
2015	Zhejiang	7831887	116542560	20854992	1.49864e+10	239805916	68316.3	41394.7
2015	Anhui	1686907	47335318	7860395	2.66692e+09	56959353	15553.6	7366.42
2015	Fujian	2948149	42664757	10146362	6.87813e+09	76058135	16631.3	18998.4
2015	Jiangxi	1421775	26984565	5258691	3.62041e+09	46024920	14255.6	10000.1
2015	Shandong	3001354	99206358	17421297	1.01546e+10	93817165	23657	28048.4
2015	Henan	2595096	61702253	32574554	6.69034e+09	80476477	17963.7	18479.7
2015	Hubei	2614593	88949139	13219338	8.72319e+09	105928564	26828.9	24094.7
2015	Hunan	2098555	39953782	11083045	6.41863e+09	66308249	17390	17729.2
2015	Guangdong	2201249	107374057	16395207	9.17093e+09	88656844	14373.4	25331.4
2015	Guangxi	956448	17094285	2790413	2.26602e+09	29534213	7720.7	6259.08
2015	Hainan	74283	2152272	286871	5.94843e+08	2786308	744.6	1643.04
2015	Chongqing	1927537	49040475	4166349	3.32282e+09	62569430	13542.6	9178.1
2015	Sichuan	2736339	77654931	10186129	7.15652e+09	87682363	20666.8	19767.3
2015	Guizhou	561218	26087102	2173013	5.24868e+09	19477443	3195.8	14497.6
2015	Yunnan	972807	36943637	5203105	2.84634e+09	32689286	6941.1	7862
2015	Shaanxi	1149979	46703921	6883557	4.42585e+09	47526147	7087.4	12224.8
2015	Gansu	564726	16903621	3653743	2.00608e+09	18490185	4083.1	5541.09
2015	Qinghai	108762	5098509	966904	5.65965e+08	4095059	350.2	1563.28
2015	Ningxia	126031	6895018	609179	6.75072e+08	5245276	1226.6	1864.65
2015	Xinjiang	380604	20383343	2372882	2.38854e+09	22557365	5247.2	6597.49
2016	Beijing	581441	202636726	3667950	5.57031e+09	88411905	10703.5	15386
2016	Tianjin	736372	60167213	5216140	3.16831e+09	48918102	3428.7	8751.32
2016	Hebei	1308848	49726839	10287838	8.50242e+09	55176920	11145.1	23484.9
2016	Shanxi	754344	48453897	6970480	4.56204e+09	33184739	3353.3	12601
2016	Inner Mongoria	297038	19758626	1987969	3.8824e+09	12208089	2538.6	10723.8
2016	Liaoning	1261368	59845041	10111986	6.61776e+09	39267133	6852.5	18279.2
2016	Jilin	570236	24185056	2558434	3.04312e+09	22835626	5211.4	8405.53
2016	Heilongjiang	373570	19576338	3240972	4.69056e+09	17166070	2746.9	12956
2016	Shanghai	1040183	90496425	2699869	3.72721e+09	60461948	7481.2	10295.1
2016	Jiangsu	7637458	178352447	36717779	1.2192e+10	257917605	74990.3	33676.1
2016	Zhejiang	7702752	120878776	21884366	1.55164e+10	249893700	68818.5	42858.6
2016	Anhui	1679962	54963345	7536959	4.82424e+09	60472899	14590.7	13325.2
2016	Fujian	3252705	47584471	10475908	7.8243e+09	85314477	18121.2	21611.9
2016	Jiangxi	1525715	34474766	5316065	3.76993e+09	51790284	14835.8	10413.1
2016	Shandong	2931928	111358708	21769626	1.01219e+10	100874251	23721.3	27958.3
2016	Henan	2609049	70435847	22632635	7.41756e+09	88079865	19425.8	20488.4
2016	Hubei	2696423	98533062	12337072	1.03032e+10	118623973	28613.5	28459
2016	Hunan	2199556	46319249	10095461	1.13965e+10	73042164	18629.2	31478.7
2016	Guangdong	2285741	122000895	16668801	5.86074e+09	96523073	15661.7	16188.2
2016	Guangxi	1200224	18981517	2918358	2.74655e+09	34491858	7998	7586.37
2016	Hainan	74219	2515039	308576	6.27046e+08	3077648	652.4	1731.99
2016	Chongqing	2090773	53259373	4563266	3.70758e+09	70358133	13751.6	10240.9
2016	Sichuan	2828652	98587197	10148406	7.82633e+09	99596805	21089.3	21617.4
2016	Guizhou	675305	35439953	3414748	6.58775e+09	23629517	4112.1	18196.3
2016	Yunnan	1156319	45905599	5086573	2.9532e+09	38672163	7102	8157.16
2016	Shaanxi	1183184	53441687	7164971	4.65255e+09	53292345	6758.9	12851
2016	Gansu	565755	18634425	3721774	2.29947e+09	19472432	3915.2	6351.47
2016	Qinghai	114412	5680858	1089951	5.89146e+08	4106249	301.9	1627.31
2016	Ningxia	99345	7476294	529697	6.89023e+08	5112543	1017.8	1903.18
2016	Xinjiang	384143	23193403	2331488	2.65626e+09	22582411	4669.9	7336.98
2017	Beijing	602039	231589613	3643186	5.81881e+09	97367136	9844.4	16072.4
2017	Tianjin	587055	62305325	4854749	3.1332e+09	42623475	3218.4	8654.36
2017	Hebei	1394691	60949117	11831646	8.83691e+09	56559607	9835.9	24408.8
2017	Shanxi	787160	54559033	7192633	4.94648e+09	35665732	3552.6	13662.9
2017	Inner Mongoria	276974	21066023	1861812	3.9641e+09	11221932	2031.5	10949.4
2017	Liaoning	1043125	59647900	8780504	6.19041e+09	36883257	5317.6	17098.8
2017	Jilin	473754	24849420	2810965	2.98375e+09	22183702	3834.3	8241.55
2017	Heilongjiang	357783	20177153	2932214	4.64255e+09	15600670	2127	12823.4
2017	Shanghai	920360	99441116	3121756	3.95699e+09	64264178	8066.5	10929.8
2017	Jiangsu	7729042	189604740	34154489	1.27657e+10	279567105	75454.3	35260.8
2017	Zhejiang	7928855	128968397	22099807	1.65678e+10	272358259	66565.3	45762.7
2017	Anhui	1714806	61246990	8616349	5.65231e+09	68296702	14981.2	15612.5
2017	Fujian	3793599	54819566	10317366	9.42689e+09	99936479	16895	26038.4
2017	Jiangxi	1608904	40768434	6614508	4.51491e+09	61668126	15042.2	12470.8
2017	Shandong	3287104	128463071	19248636	1.07161e+10	114777540	23344.4	29599.4
2017	Henan	2758901	79942618	17003686	7.99858e+09	100865825	20226	22093.2
2017	Hubei	2890998	114516511	15019085	9.2899e+09	133907311	30836.9	25660
2017	Hunan	2472774	53519970	10140931	7.28254e+09	84230021	19840.3	20115.4
2017	Guangdong	2606997	143838761	20944178	1.07204e+10	113720455	16687.4	29611.4
2017	Guangxi	1261480	22534657	3060294	3.02777e+09	42100723	8438.6	8363.12
2017	Hainan	74158	2710241	293682	6.87225e+08	3227630	562.5	1898.21
2017	Chongqing	2247938	57067081	4702876	3.6363e+09	76056646	13448.2	10044
2017	Sichuan	3528317	108068565	11788413	9.32518e+09	114003379	21648.3	25757.5
2017	Guizhou	776374	42523443	3859790	5.48635e+09	29329581	4714.1	15154.1
2017	Yunnan	1527189	55095810	5226508	3.08389e+09	47263584	7451.8	8518.14
2017	Shaanxi	1379790	61751316	6486642	4.99937e+09	62274691	6981.6	13809
2017	Gansu	568819	22403960	3779679	2.29287e+09	18254227	3031.5	6333.22
2017	Qinghai	109969	6196792	1110155	7.60558e+08	4069313	338.6	2100.77
2017	Ningxia	124198	8168797	730641	7.45711e+08	5492109	791.7	2059.76
2017	Xinjiang	426256	27080214	2571748	2.81166e+09	24187018	3810.2	7766.2
2018	Beijing	529112	272206442	4429976	6.22009e+09	109416788	9900	17180.8
2018	Tianjin	641059	71246456	3627054	3.58814e+09	37815074	2387	9910.96
2018	Hebei	1242457	65402902	11790469	8.89301e+09	57223851	9230	24563.8
2018	Shanxi	781172	59473477	7333466	4.65324e+09	40970544	3755	12852.9
2018	Inner Mongoria	253053	22191790	1934078	3.92462e+09	10689875	1823	10840.4
2018	Liaoning	738606	60051779	5401599	6.37289e+09	36355968	4876	17602.9
2018	Jilin	406635	26715701	2540605	3.12981e+09	20254820	3142	8644.98
2018	Heilongjiang	299354	20615459	2523932	4.31447e+09	12170669	1470	11917.2
2018	Shanghai	853592	109091893	2177639	3.9323e+09	71127184	7886	10861.6
2018	Jiangsu	8110275	207319041	39034543	1.40218e+10	309546945	75895	38730.3
2018	Zhejiang	7949311	137191479	18816749	1.51828e+10	206709525	54210	41937.1
2018	Anhui	1867934	70763065	10007295	6.3197e+09	79184845	16199	17455.9
2018	Fujian	4335851	64237194	12845207	1.11735e+10	114110210	17644	30862.9
2018	Jiangxi	1601389	59185090	6634905	5.18966e+09	68732092	15635	14334.6
2018	Shandong	3290521	139066061	17515029	1.12583e+10	119397848	21800	31097
2018	Henan	2919551	97999514	17071075	1.0963e+10	112023953	20577	30281.4
2018	Hubei	2434219	130326577	15755360	9.90023e+09	151757525	32838	27345.9
2018	Hunan	2601713	62934066	10395300	8.17811e+09	96083829	20153	22589.1
2018	Guangdong	2808731	187532344	20575183	1.14127e+10	138626552	18629	31523.4
2018	Guangxi	1302170	29037069	3250072	3.08657e+09	44012477	8480	8525.54
2018	Hainan	73604	3386567	289948	7.88018e+08	3576140	620	2176.62
2018	Chongqing	2264748	60763821	4308473	3.99022e+09	73445783	12863	11021.6
2018	Sichuan	3529179	122746880	11797731	1.05991e+10	136680267	24822	29276.3
2018	Guizhou	813874	52697818	4044891	5.36167e+09	33521903	4912	14809.7
2018	Yunnan	1287401	60863005	8443841	3.3479e+09	53340624	7346	9247.37
2018	Shaanxi	1539472	71503804	7120706	5.90837e+09	70090938	7136	16319.8
2018	Gansu	514915	24987136	3479422	2.41859e+09	18079549	2713	6680.48
2018	Qinghai	97869	6913915	966718	7.92472e+08	4413167	373	2188.92
2018	Ningxia	107699	8063145	445714	7.97193e+08	5669912	860	2201.96
2018	Xinjiang	392075	31944984	2858260	2.91225e+09	21340421	3101	8044.06
2019	Beijing	548488	291328686	5199586	6.19979e+09	119993611	10932	17124.7
2019	Tianjin	808747	77466292	4087604	3.15709e+09	40964960	2372	8720.34
2019	Hebei	893987	68134547	10843092	1.17846e+10	58479651	8939	32550.6
2019	Shanxi	808650	68773474	6819808	4.81815e+09	46532791	3836	13308.4
2019	Inner Mongoria	205213	21689185	1606313	3.83997e+09	10860592	1460	10606.6
2019	Liaoning	665639	62518184	5174341	7.36278e+09	35544459	4335	20337
2019	Jilin	382156	27476245	1674199	3.4988e+09	18631033	2935	9664.19
2019	Heilongjiang	270596	22012614	2328109	4.35692e+09	11813475	1301	12034.4
2019	Shanghai	860980	117062755	1904499	5.15788e+09	78124676	9232	14246.8
2019	Jiangsu	8009709	229604229	40564163	1.39341e+10	330991812	77823	38487.9
2019	Zhejiang	6022662	146905139	15885256	1.35576e+10	203902033	43546	37448
2019	Anhui	1983357	76370515	9422421	1.03477e+10	85032583	15707	28581.9
2019	Fujian	4567086	69767263	21665984	1.49795e+10	131644186	17811	41375.4
2019	Jiangxi	1658816	51137426	7591395	5.99078e+09	79447970	14870	16547.4
2019	Shandong	3121836	156458908	23447156	1.2173e+10	142692855	21926	33623.6
2019	Henan	2966899	101213730	14301248	9.86935e+09	127016795	20736	27260.6
2019	Hubei	2442336	148813752	13068845	9.00997e+09	169796656	33908	24886.8
2019	Hunan	2773982	70799283	9909044	8.75175e+09	108006192	21042	24173.6
2019	Guangdong	3291955	218355173	13566182	1.28511e+10	166334126	22174	35496.5
2019	Guangxi	1419393	32378845	3432234	3.47041e+09	54073065	8686	9585.76
2019	Hainan	76161	4223560	242094	8.72346e+08	3659800	485	2409.55
2019	Chongqing	2161806	63073891	4219373	4.17177e+09	82229592	13618	11523
2019	Sichuan	3513602	130720959	9466702	1.15377e+10	146681509	20341	31868.9
2019	Guizhou	800038	63842438	3214017	5.47306e+09	37148892	4131	15117.4
2019	Yunnan	1415442	70575699	4189895	3.88199e+09	61220899	6805	10722.6
2019	Shaanxi	1452119	85318568	7727987	6.17437e+09	78838885	6770	17054.5
2019	Gansu	508456	34889503	3234555	2.43069e+09	19163534	2687	6713.92
2019	Qinghai	81035	7475971	862995	7.88899e+08	4607240	396	2179.05
2019	Ningxia	112480	7836586	505687	1.04101e+09	6014078	679	2875.42
2019	Xinjiang	399623	34694546	4808449	3.03702e+09	22781691	2610	8388.68
2020	Beijing	522584	317532577	4263417	6.09695e+09	129058668	9588	16840.7
2020	Tianjin	658794	74155181	3594531	3.41653e+09	43887908	2453	9436.95
2020	Hebei	814449	73928708	7808983	8.87524e+09	59480899	7316	24514.7
2020	Shanxi	873003	74969739	6860629	4.80591e+09	51136434	4945	13274.6
2020	Inner Mongoria	180171	22875115	1511679	3.87709e+09	11344414	1411	10709.1
2020	Liaoning	608552	64212061	4925949	6.54553e+09	38153214	4021	18079.7
2020	Jilin	312662	29641011	1298456	2.94746e+09	20057838	2893	8141.32
2020	Heilongjiang	232214	23082728	2295008	3.89999e+09	12063719	923	10772.3
2020	Shanghai	786316	122997381	2026309	4.18995e+09	82770378	8151	11573.2
2020	Jiangsu	8550040	244860272	52046519	1.46383e+10	352516381	77803	40433.2
2020	Zhejiang	5433345	158459963	15579073	1.35396e+10	209386134	40742	37398.4
2020	Anhui	2034450	83421948	4722455	7.46159e+09	93651164	14442	20610
2020	Fujian	4832004	80267653	13009389	1.15774e+10	141180100	18202	31978.5
2020	Jiangxi	1649700	59227936	6001954	5.71349e+09	86491592	13912	15781.5
2020	Shandong	2744858	165350371	52849717	1.19654e+10	149472993	21310	33050.2
2020	Henan	2876667	113435204	14274662	1.03506e+10	131225641	19413	28589.9
2020	Hubei	2176338	158178995	16947843	8.44914e+09	161361079	26560	23337.7
2020	Hunan	2819295	79861193	10121969	8.66385e+09	118640283	21237	23930.8
2020	Guangdong	3416726	250196903	14017382	1.3404e+10	184298437	19264	37023.8
2020	Guangxi	1256781	39009680	2232973	3.57699e+09	58532426	8296	9880.17
2020	Hainan	71753	4854960	158689	8.487e+08	3913714	300	2344.23
2020	Chongqing	2166222	70489549	3555559	4.17244e+09	89749662	14050	11524.9
2020	Sichuan	3933296	150390380	9700172	1.15233e+10	156126956	22573	31829
2020	Guizhou	811042	78291864	3328874	5.3591e+09	40802409	3952	14802.6
2020	Yunnan	1357532	89298941	5168550	4.0255e+09	67248237	6238	11119
2020	Shaanxi	1431562	101068195	7991150	6.33488e+09	85011279	7311	17497.9
2020	Gansu	488257	37704212	3259385	2.71023e+09	20492848	2383	7486.05
2020	Qinghai	72187	8093314	819663	8.43933e+08	5122427	356	2331.06
2020	Ningxia	120596	8002806	361369	8.0382e+08	6418104	757	2220.27
2020	Xinjiang	385946	38864896	2284656	3.26389e+09	26931181	3816	9015.35
2021	Beijing	562586	3.3882e+08	7155477	6.77328e+09	139877361	13254.5	18708.8
2021	Tianjin	575965	8.35727e+07	6576684	3.53549e+09	46530456	2189.8	9765.55
2021	Hebei	789650	7.93497e+07	8475599	9.14179e+09	64845993	8212.2	25250.9
2021	Shanxi	904037	8.79578e+07	7475572	5.14743e+09	56777141	5048	14217.9
2021	Inner Mongoria	154898	2.53158e+07	1470210	3.87902e+09	12793753	1320.7	10714.4
2021	Liaoning	559565	66481870	4239960	6.77119e+09	40448993	3459	18703
2021	Jilin	337185	3.10597e+07	1168006	3.02271e+09	22462904	3006.1	8349.17
2021	Heilongjiang	194734	2.29088e+07	1636012	3.87469e+09	13284973	786.8	10702.5
2021	Shanghai	749119	1.30019e+08	1708001	4.29092e+09	92359930	9232.4	11852.1
2021	Jiangsu	8794384	2.56271e+08	51374015	1.49394e+10	382444947	74993.3	41264.7
2021	Zhejiang	5382521	1.76042e+08	12424283	1.34494e+10	230109677	43302.4	37149.2
2021	Anhui	1961525	9.71536e+07	5119963	6.13505e+09	105840381	14006.5	16945.9
2021	Fujian	4776466	9.42336e+07	11126966	1.21228e+10	158104314	19182.5	33484.9
2021	Jiangxi	1644789	6.80328e+07	4623208	5.54082e+09	97629465	14475.2	15304.6
2021	Shandong	2706380	1.93281e+08	11816863	1.20778e+10	164114832	24018.2	33360.7
2021	Henan	2881179	1.22741e+08	12807742	9.73959e+09	141920673	18989.1	26902.2
2021	Hubei	2324657	1.82998e+08	15195148	8.1397e+09	190315464	33112.6	22483
2021	Hunan	2786347	88135218	12741563	8.79626e+09	132801650	24029.2	24296.5
2021	Guangdong	3545050	2.56608e+08	16578855	1.49385e+10	213461217	24525.6	41262.4
2021	Guangxi	1185130	5.14712e+07	2072908	3.70391e+09	66995927	8596.7	10230.7
2021	Hainan	63986	5.97145e+06	122520	8.18223e+08	4470940	475.8	2260.05
2021	Chongqing	2055449	7.55014e+07	3130956	4.19717e+09	99430050	13931.8	11593.2
2021	Sichuan	3645712	1.77242e+08	8357720	1.21629e+10	173511928	23250.8	33595.8
2021	Guizhou	715779	8.57278e+07	2753306	5.62493e+09	45780350	4035.6	15536.9
2021	Yunnan	1202121	8.81764e+07	4515879	4.02831e+09	73365895	6648.6	11126.8
2021	Shaanxi	1298276	1.12472e+08	7629839	7.36978e+09	91754544	7164.9	20356.4
2021	Gansu	460101	4.56736e+07	2701990	2.76016e+09	22705025	2341.4	7623.97
2021	Qinghai	60053	8659527	543070	9.5347e+08	5873258	277.1	2633.62
2021	Ningxia	110883	8.39895e+06	443772	8.41921e+08	6815991	839.9	2325.51
2021	Xinjiang	357037	4.47122e+07	3055874	3.76132e+09	31247689	3124.5	10389.3
